# Supplementary material for: Microbial Profiling and Biosafety Assessment of a Sargassum-Based Liquid Biofertilizer Using 16S rRNA Metagenomics
Source: Int J Microbiol. 2026 Apr 24;2026:3219583. doi: 10.1155/ijm/3219583 (PMC13107165; doi:10.1155/ijm/3219583)
Supplement: Supplementary file 1 — Supporting Information Additional supporting information can be found online in the Supporting Information section. [file IJM-2026-3219583-s001.zip]

Archive with 21 entries (21 files):
- Suplemetary tables New S4A.xlsx
- Suplemetary tables New S5A.xlsx
- Suplemetary tables New S6A.xlsx
- Supplementary Figure S1A.docx
- Table_S10_alpha_diversity_stats.xlsx
- Table_S11_bray_curtis_distance_matrix.xlsx
- Table_S12_bray_curtis_pcoa_coordinates.xlsx
- Table_S13_PERMANOVA_bray_curtis.xlsx
- Table_S14_pathogen_raw_counts..xlsx
- Table_S15_pathogen_relative_abundance.xlsx
- Table_S16_pathogen_long_format.xlsx
- Table_S17_pathogen_presence_absence.xlsx
- Table_S1_feature_counts.xlsx
- Table_S2_feature_relative_abundance.xlsx
- Table_S3_taxonomy_table.xlsx
- Table_S4_abundance_by_phylum.xlsx
- Table_S5_abundance_by_class.xlsx
- Table_S6_abundance_by_order.xlsx
- Table_S7_abundance_by_family.xlsx
- Table_S8_abundance_by_genus.xlsx
- Table_S9_alpha_diversity_per_sample.xlsx
