# Supplementary material for: Microbial Profiling and Biosafety Assessment of a Sargassum-Based Liquid Biofertilizer Using 16S rRNA Metagenomics
Source: Int J Microbiol. 2026 Apr 24;2026:3219583. doi: 10.1155/ijm/3219583 (PMC13107165; doi:10.1155/ijm/3219583)
Supplement: Supplementary file 1 — Supporting Information Additional supporting information can be found online in the Supporting Information section. [file IJM-2026-3219583-s001.zip › Suplemetary tables New S4A.xlsx]

## Sheet:  S4-Biofertilizer formulation 
	Sample metadata used for bioinformatic and statistical analyses.
Metadata file
Sample ID	Biofertilizer Type	Replicate	Production Batch	Sampling Site
BB1	LB-BANELINO	1	Batch_1	Montecristi, Dominican Republic
BB2	LB-BANELINO	2	Batch_1	Montecristi, Dominican Republic
BB3	LB-BANELINO	3	Batch_1	Montecristi, Dominican Republic
BSI1	SBLB-INTEC	1	Batch_1	Montecristi, Dominican Republic
BSI2	SBLB-INTEC	2	Batch_1	Montecristi, Dominican Republic
BSI3	SBLB-INTEC	3	Batch_1	Montecristi, Dominican Republic
