# Supplementary material for: Microbial Profiling and Biosafety Assessment of a Sargassum-Based Liquid Biofertilizer Using 16S rRNA Metagenomics
Source: Int J Microbiol. 2026 Apr 24;2026:3219583. doi: 10.1155/ijm/3219583 (PMC13107165; doi:10.1155/ijm/3219583)
Supplement: Supplementary file 1 — Supporting Information Additional supporting information can be found online in the Supporting Information section. [file IJM-2026-3219583-s001.zip › Suplemetary tables New S5A.xlsx]

## Sheet: S5-Sequencing read counts 
	Sequencing read counts at each bioinformatic processing step.
Sequencing read counts per processing step
Sample ID	Raw reads	Reads after trimming/merging	Reads after chimera removal	Final reads used for taxonomic assignment
BB1	197243	195480	189040	189040
BB2	206507	205798	201840	201840
BB3	204234	203547	199480	199480
BB4	202757	202168	199246	199246
BSI1	205541	205027	200958	200958
BSI2	202465	201911	197089	197089
