# Supplementary material for: Microbial Profiling and Biosafety Assessment of a Sargassum-Based Liquid Biofertilizer Using 16S rRNA Metagenomics
Source: Int J Microbiol. 2026 Apr 24;2026:3219583. doi: 10.1155/ijm/3219583 (PMC13107165; doi:10.1155/ijm/3219583)
Supplement: Supplementary file 1 — Supporting Information Additional supporting information can be found online in the Supporting Information section. [file IJM-2026-3219583-s001.zip › Suplemetary tables New S6A.xlsx]

## Sheet: S6A-Sequencing quality summary
	Sequencing quality metrics for each sample after quality filtering and chimera removal.
Sequencing quality summary per sample
SampleID	Raw reads	High-quality reads (nochime)	Q20 (%)	GC content (%)
BB1	197243	189040	99.42	53.55
BB2	206507	201840	99.21	52.35
BB3	204234	199480	99.22	52.46
BSI1	202757	199246	99.23	52.29
BSI2	205541	200958	99.26	52.29
BSI3	202465	197089	99.17	52.3
