# Supplementary material for: Microbial Profiling and Biosafety Assessment of a Sargassum-Based Liquid Biofertilizer Using 16S rRNA Metagenomics
Source: Int J Microbiol. 2026 Apr 24;2026:3219583. doi: 10.1155/ijm/3219583 (PMC13107165; doi:10.1155/ijm/3219583)
Supplement: Supplementary file 1 — Supporting Information Additional supporting information can be found online in the Supporting Information section. [file IJM-2026-3219583-s001.zip › Table_S10_alpha_diversity_stats.xlsx]

## Sheet: Table_S10_alpha_diversity_stats
metric	test	group1	group2	U	p_value	n_group1	n_group2
Shannon	Mann-Whitney U	LB-BANELINO	SBLB-INTEC	0	0.1	3	3
