# Supplementary material for: Microbial Profiling and Biosafety Assessment of a Sargassum-Based Liquid Biofertilizer Using 16S rRNA Metagenomics
Source: Int J Microbiol. 2026 Apr 24;2026:3219583. doi: 10.1155/ijm/3219583 (PMC13107165; doi:10.1155/ijm/3219583)
Supplement: Supplementary file 1 — Supporting Information Additional supporting information can be found online in the Supporting Information section. [file IJM-2026-3219583-s001.zip › Table_S11_bray_curtis_distance_matrix.xlsx]

## Sheet: Table_S11_bray_curtis_distance_
	SBLB_rep1	SBLB_rep2	SBLB_rep3	BANELINO_rep1	BANELINO_rep2	BANELINO_rep3
SBLB_rep1	0	1	1	1	1	1
SBLB_rep2	1	0	1	1	1	1
SBLB_rep3	1	1	0	1	1	1
BANELINO_rep1	1	1	1	0	1	1
BANELINO_rep2	1	1	1	1	0	1
BANELINO_rep3	1	1	1	1	1	0
