# Supplementary material for: Microbial Profiling and Biosafety Assessment of a Sargassum-Based Liquid Biofertilizer Using 16S rRNA Metagenomics
Source: Int J Microbiol. 2026 Apr 24;2026:3219583. doi: 10.1155/ijm/3219583 (PMC13107165; doi:10.1155/ijm/3219583)
Supplement: Supplementary file 1 — Supporting Information Additional supporting information can be found online in the Supporting Information section. [file IJM-2026-3219583-s001.zip › Table_S12_bray_curtis_pcoa_coordinates.xlsx]

## Sheet: Table_S12_bray_curtis_pcoa_coor
SampleID	PC1	PC2	PC3	PC4	PC5	PC6	PC1_var_explained	PC2_var_explained
SBLB_rep1	0	0	0	0	0.645497	0	20	20
SBLB_rep2	-0.206504	0.0144333	0.192737	0.565685	-0.129099	0	20	20
SBLB_rep3	-0.519138	0.0362844	-0.19864	-0.299535	-0.129099	0	20	20
BANELINO_rep1	0.317367	0.479038	-0.263671	0.0166925	-0.129099	0	20	20
BANELINO_rep2	0.247643	-0.518528	-0.263671	0.0166925	-0.129099	0	20	20
BANELINO_rep3	0.160632	-0.0112271	0.533245	-0.299535	-0.129099	0	20	20
