# Supplementary material for: Microbial Profiling and Biosafety Assessment of a Sargassum-Based Liquid Biofertilizer Using 16S rRNA Metagenomics
Source: Int J Microbiol. 2026 Apr 24;2026:3219583. doi: 10.1155/ijm/3219583 (PMC13107165; doi:10.1155/ijm/3219583)
Supplement: Supplementary file 1 — Supporting Information Additional supporting information can be found online in the Supporting Information section. [file IJM-2026-3219583-s001.zip › Table_S14_pathogen_raw_counts..xlsx]

## Sheet: Table_S14_pathogen_raw_counts.
	Escherichia-Shigella	Staphylococcus
BANELINO_rep1	0	168620
BANELINO_rep2	30	167081
BANELINO_rep3	12	176263
SBLB_rep1	0	290
SBLB_rep2	56	146349
SBLB_rep3	75	152077
