# Supplementary material for: Microbial Profiling and Biosafety Assessment of a Sargassum-Based Liquid Biofertilizer Using 16S rRNA Metagenomics
Source: Int J Microbiol. 2026 Apr 24;2026:3219583. doi: 10.1155/ijm/3219583 (PMC13107165; doi:10.1155/ijm/3219583)
Supplement: Supplementary file 1 — Supporting Information Additional supporting information can be found online in the Supporting Information section. [file IJM-2026-3219583-s001.zip › Table_S16_pathogen_long_format.xlsx]

## Sheet: Table_S16_pathogen_long_format
SampleID	Genus	Relative_Abundance
BANELINO_rep1	Escherichia-Shigella	0
BANELINO_rep2	Escherichia-Shigella	0.0179521
BANELINO_rep3	Escherichia-Shigella	0.00680755
SBLB_rep1	Escherichia-Shigella	0
SBLB_rep2	Escherichia-Shigella	0.0382501
SBLB_rep3	Escherichia-Shigella	0.0492928
BANELINO_rep1	Staphylococcus	100
BANELINO_rep2	Staphylococcus	99.982
BANELINO_rep3	Staphylococcus	99.9932
SBLB_rep1	Staphylococcus	100
SBLB_rep2	Staphylococcus	99.9617
SBLB_rep3	Staphylococcus	99.9507
