# Supplementary material for: Microbial Profiling and Biosafety Assessment of a Sargassum-Based Liquid Biofertilizer Using 16S rRNA Metagenomics
Source: Int J Microbiol. 2026 Apr 24;2026:3219583. doi: 10.1155/ijm/3219583 (PMC13107165; doi:10.1155/ijm/3219583)
Supplement: Supplementary file 1 — Supporting Information Additional supporting information can be found online in the Supporting Information section. [file IJM-2026-3219583-s001.zip › Table_S1_feature_counts.xlsx]

## Sheet: Table_S1_feature_counts (1)
SampleID	4f3b94f0ba86234dfaf8c9603ea34905	d1d7435ba153727e90d8c5a951b06796	c7a6353724f78a385c5578420a1f40fe	e021dd3daa777fb687802261987cebf6	9d1625c3e56ad34b5d9ef05fce7d4dfa	4ff148528e3d9290645dd9cb76099407	d203b8b970638da8c8b931f7a415c39a	ebe8318438687f294dd195694c91e979	ed5c6f12d3861e96525d9d8862781d77	111a707dc5cbc59c0300fd988ba7b55b	6028d8aabab9af4e4e458919648b4a7d	d3d4f387503297763c7ee355bc679185	6d94c21243df27f34a327d30c7764285	dbf48546787711127618c17b1a72d664	4ddb7523331888917ddf7391bc2df809	08de76e01fc3867f653dd87a07d02e40	c04107a97e8b79e4cac3612ec6cb5341	c1283746f64ab3aae690ea9476c691b0	52281170e031b048cd69acd187f13dbc	535729c258662dc707d159776d95c7de	b0886dfb1ef924880cb23ce9cbd692b6	65a578d68e35b5773a65cb5784bdeabc	fbdeb4bd0489885bf69fdbdfbe77d6a2	dccc95853a5c86b75c8930283d0ba26a	75a6e5232e94dda48a60658636fb5e3d	1bcad6fc1da553fb18ca9382bd6112be	a94e78e3d65befa540bfcd7aa32637e8	d02956f845260d2b3450268211ecf4be	4238ee1f109f8733e2c9ece00699bd10	a56f0bf213ad2998dfe298e16dde5d44	adcb894f7aaff7a5714a417ae510f6d5	3a2c814469de034f0ea92e9e53ee22fc	58de51e280bb54b0918573a0fbef2a7c	1b9502a161bae3b1c24c4915222d62d5	5eccbfa214ff8c985c7cefe5d3a46bf0	45ad48aa6c8153ea1f20edfef22213a1	d4a38165c2a5f1bc486b47659330e6f2	a9103c579244ea9f128db796afca8107	599272b7bf34166085fd3b606b462b9a	ea59133d81cd31c36f56eb3fec4a4c15	c65824734d5954ee49341135e951c0cf	4ac86de06728426da9ef6be309e3d5ef	8d85b377e9ef50e1a313907e34aec80e	ac168a6e92291991f6fb954013cbfdb9	ffe6aff1357aa29c4705ce73be351c5d	a6f42e6b16ee97f2d81a3c3f1f1d8da2	4b208bf25cc150663621668d0d3000cd	7e49a0db729e8d783a90c55c75be9e9b	a25737e4f5d779eb2803296942f1935e
SBLB_rep1	0	0	0	0	0	69573	0	0	0	0	0	20352	19108	0	0	0	0	4706	0	0	0	0	0	2225	0	0	1766	0	1242	0	0	0	0	1051	931	0	0	883	824	824	809	802	797	789	774	774	0	764	726
SBLB_rep2	0	0	0	0	95743	0	0	0	0	48675	0	0	0	13964	0	0	0	0	4668	3907	0	0	0	0	0	0	0	0	0	0	0	0	0	0	0	0	0	0	0	0	0	0	0	0	0	0	0	0	0
SBLB_rep3	109803	0	0	0	0	0	0	0	0	0	40955	0	0	0	0	6711	0	0	0	0	3121	2437	0	0	1826	0	0	0	0	0	1166	0	1061	0	0	0	905	0	0	0	0	0	0	0	0	0	771	0	0
BANELINO_rep1	0	0	106159	0	0	0	0	0	61505	0	0	0	0	0	7568	0	0	0	0	0	0	0	2245	0	0	0	0	0	0	0	0	0	0	0	0	0	0	0	0	0	0	0	0	0	0	0	0	0	0
BANELINO_rep2	0	0	0	103433	0	0	0	62212	0	0	0	0	0	0	0	0	4861	0	0	0	0	0	0	0	0	1792	0	1387	0	0	0	0	0	0	0	917	0	0	0	0	0	0	0	0	0	0	0	0	0
BANELINO_rep3	0	106633	0	0	0	0	68374	0	0	0	0	0	0	0	0	0	0	0	0	0	0	0	0	0	0	0	0	0	0	1178	0	1093	0	0	0	0	0	0	0	0	0	0	0	0	0	0	0	0	0
[truncated: 843 more columns]
