# Supplementary material for: Microbial Profiling and Biosafety Assessment of a Sargassum-Based Liquid Biofertilizer Using 16S rRNA Metagenomics
Source: Int J Microbiol. 2026 Apr 24;2026:3219583. doi: 10.1155/ijm/3219583 (PMC13107165; doi:10.1155/ijm/3219583)
Supplement: Supplementary file 1 — Supporting Information Additional supporting information can be found online in the Supporting Information section. [file IJM-2026-3219583-s001.zip › Table_S3_taxonomy_table.xlsx]

## Sheet: Table_S3_taxonomy_table
feature_id	Taxon	Confidence	Kingdom	Phylum	Class	Order	Family	Genus
4f3b94f0ba86234dfaf8c9603ea34905	d__Bacteria;p__Firmicutes;c__Bacilli;o__Staphylococcales;f__Staphylococcaceae;g__Staphylococcus;s__	0.985899		Firmicutes	Bacilli	Staphylococcales	Staphylococcaceae	Staphylococcus
d1d7435ba153727e90d8c5a951b06796	d__Bacteria;p__Firmicutes;c__Bacilli;o__Staphylococcales;f__Staphylococcaceae;g__Staphylococcus;s__	0.988925		Firmicutes	Bacilli	Staphylococcales	Staphylococcaceae	Staphylococcus
c7a6353724f78a385c5578420a1f40fe	d__Bacteria;p__Firmicutes;c__Bacilli;o__Staphylococcales;f__Staphylococcaceae;g__Staphylococcus;s__	0.991644		Firmicutes	Bacilli	Staphylococcales	Staphylococcaceae	Staphylococcus
e021dd3daa777fb687802261987cebf6	d__Bacteria;p__Firmicutes;c__Bacilli;o__Staphylococcales;f__Staphylococcaceae;g__Staphylococcus;s__	0.988838		Firmicutes	Bacilli	Staphylococcales	Staphylococcaceae	Staphylococcus
9d1625c3e56ad34b5d9ef05fce7d4dfa	d__Bacteria;p__Firmicutes;c__Bacilli;o__Staphylococcales;f__Staphylococcaceae;g__Staphylococcus;s__	0.987325		Firmicutes	Bacilli	Staphylococcales	Staphylococcaceae	Staphylococcus
4ff148528e3d9290645dd9cb76099407	d__Bacteria;p__Proteobacteria;c__Gammaproteobacteria;o__Burkholderiales;f__Comamonadaceae;g__Delftia;s__	0.821029		Proteobacteria	Gammaproteobacteria	Burkholderiales	Comamonadaceae	Delftia
d203b8b970638da8c8b931f7a415c39a	d__Bacteria;p__Firmicutes;c__Bacilli;o__Staphylococcales;f__Staphylococcaceae;g__Staphylococcus;s__	0.98692		Firmicutes	Bacilli	Staphylococcales	Staphylococcaceae	Staphylococcus
ebe8318438687f294dd195694c91e979	d__Bacteria;p__Firmicutes;c__Bacilli;o__Staphylococcales;f__Staphylococcaceae;g__Staphylococcus;s__	0.986792		Firmicutes	Bacilli	Staphylococcales	Staphylococcaceae	Staphylococcus
ed5c6f12d3861e96525d9d8862781d77	d__Bacteria;p__Firmicutes;c__Bacilli;o__Staphylococcales;f__Staphylococcaceae;g__Staphylococcus;s__	0.99026		Firmicutes	Bacilli	Staphylococcales	Staphylococcaceae	Staphylococcus
111a707dc5cbc59c0300fd988ba7b55b	d__Bacteria;p__Firmicutes;c__Bacilli;o__Staphylococcales;f__Staphylococcaceae;g__Staphylococcus;s__	0.985066		Firmicutes	Bacilli	Staphylococcales	Staphylococcaceae	Staphylococcus
6028d8aabab9af4e4e458919648b4a7d	d__Bacteria;p__Firmicutes;c__Bacilli;o__Staphylococcales;f__Staphylococcaceae;g__Staphylococcus;s__	0.98339		Firmicutes	Bacilli	Staphylococcales	Staphylococcaceae	Staphylococcus
d3d4f387503297763c7ee355bc679185	d__Bacteria;p__Proteobacteria;c__Gammaproteobacteria;o__Burkholderiales;f__Comamonadaceae;g__Delftia;s__	0.848572		Proteobacteria	Gammaproteobacteria	Burkholderiales	Comamonadaceae	Delftia
6d94c21243df27f34a327d30c7764285	d__Bacteria;p__Proteobacteria;c__Gammaproteobacteria;o__Burkholderiales;f__Comamonadaceae;g__Delftia;s__	0.814162		Proteobacteria	Gammaproteobacteria	Burkholderiales	Comamonadaceae	Delftia
dbf48546787711127618c17b1a72d664	d__Bacteria;p__Proteobacteria;c__Gammaproteobacteria;o__Burkholderiales;f__Comamonadaceae;g__Delftia;s__	0.793771		Proteobacteria	Gammaproteobacteria	Burkholderiales	Comamonadaceae	Delftia
4ddb7523331888917ddf7391bc2df809	d__Bacteria;p__Proteobacteria;c__Gammaproteobacteria;o__Burkholderiales;f__Comamonadaceae;g__Delftia;s__	0.819976		Proteobacteria	Gammaproteobacteria	Burkholderiales	Comamonadaceae	Delftia
08de76e01fc3867f653dd87a07d02e40	d__Bacteria;p__Proteobacteria;c__Gammaproteobacteria;o__Burkholderiales;f__Comamonadaceae;g__Delftia;s__	0.796717		Proteobacteria	Gammaproteobacteria	Burkholderiales	Comamonadaceae	Delftia
c04107a97e8b79e4cac3612ec6cb5341	d__Bacteria;p__Proteobacteria;c__Gammaproteobacteria;o__Burkholderiales;f__Comamonadaceae;g__Delftia;s__	0.808847		Proteobacteria	Gammaproteobacteria	Burkholderiales	Comamonadaceae	Delftia
c1283746f64ab3aae690ea9476c691b0	d__Bacteria;p__Proteobacteria;c__Gammaproteobacteria;o__Xanthomonadales;f__Xanthomonadaceae;g__Stenotrophomonas;s__	0.99996		Proteobacteria	Gammaproteobacteria	Xanthomonadales	Xanthomonadaceae	Stenotrophomonas
52281170e031b048cd69acd187f13dbc	d__Bacteria;p__Proteobacteria;c__Gammaproteobacteria;o__Burkholderiales;f__Comamonadaceae;g__Delftia;s__	0.78755		Proteobacteria	Gammaproteobacteria	Burkholderiales	Comamonadaceae	Delftia
535729c258662dc707d159776d95c7de	d__Bacteria;p__Firmicutes;c__Clostridia;o__Clostridiales;f__Clostridiaceae;g__Clostridium_sensu_stricto_12;s__	0.999228		Firmicutes	Clostridia	Clostridiales	Clostridiaceae	Clostridium_sensu_stricto_12
b0886dfb1ef924880cb23ce9cbd692b6	d__Bacteria;p__Proteobacteria;c__Gammaproteobacteria;o__Pseudomonadales;f__Pseudomonadaceae;g__Pseudomonas;s__	0.955152		Proteobacteria	Gammaproteobacteria	Pseudomonadales	Pseudomonadaceae	Pseudomonas
65a578d68e35b5773a65cb5784bdeabc	d__Bacteria;p__Proteobacteria;c__Alphaproteobacteria;o__Rhodobacterales;f__Rhodobacteraceae	0.999997		Proteobacteria	Alphaproteobacteria	Rhodobacterales	Rhodobacteraceae
fbdeb4bd0489885bf69fdbdfbe77d6a2	d__Bacteria;p__Proteobacteria;c__Gammaproteobacteria;o__Burkholderiales;f__Comamonadaceae;g__Delftia;s__	0.814569		Proteobacteria	Gammaproteobacteria	Burkholderiales	Comamonadaceae	Delftia
75a6e5232e94dda48a60658636fb5e3d	d__Bacteria;p__Proteobacteria;c__Gammaproteobacteria;o__Burkholderiales;f__Comamonadaceae;g__Delftia;s__	0.789692		Proteobacteria	Gammaproteobacteria	Burkholderiales	Comamonadaceae	Delftia
1bcad6fc1da553fb18ca9382bd6112be	d__Bacteria;p__Firmicutes;c__Bacilli;o__Erysipelotrichales;f__Erysipelatoclostridiaceae;g__Asteroleplasma;s__	0.999684		Firmicutes	Bacilli	Erysipelotrichales	Erysipelatoclostridiaceae	Asteroleplasma
d02956f845260d2b3450268211ecf4be	d__Bacteria;p__Proteobacteria;c__Gammaproteobacteria;o__Burkholderiales;f__Comamonadaceae;g__Delftia;s__	0.800248		Proteobacteria	Gammaproteobacteria	Burkholderiales	Comamonadaceae	Delftia
4238ee1f109f8733e2c9ece00699bd10	d__Bacteria;p__Proteobacteria;c__Alphaproteobacteria;o__Rhodobacterales;f__Rhodobacteraceae	0.999987		Proteobacteria	Alphaproteobacteria	Rhodobacterales	Rhodobacteraceae
a56f0bf213ad2998dfe298e16dde5d44	d__Bacteria;p__Proteobacteria;c__Gammaproteobacteria;o__Burkholderiales;f__Comamonadaceae;g__Delftia;s__	0.807386		Proteobacteria	Gammaproteobacteria	Burkholderiales	Comamonadaceae	Delftia
adcb894f7aaff7a5714a417ae510f6d5	d__Bacteria;p__Firmicutes;c__Bacilli;o__Lactobacillales;f__Lactobacillaceae;g__Lentilactobacillus;s__	0.98093		Firmicutes	Bacilli	Lactobacillales	Lactobacillaceae	Lentilactobacillus
3a2c814469de034f0ea92e9e53ee22fc	d__Bacteria;p__Firmicutes;c__Bacilli;o__Erysipelotrichales;f__Erysipelatoclostridiaceae;g__Asteroleplasma;s__	0.999867		Firmicutes	Bacilli	Erysipelotrichales	Erysipelatoclostridiaceae	Asteroleplasma
58de51e280bb54b0918573a0fbef2a7c	d__Bacteria;p__Firmicutes;c__Bacilli;o__Bacillales;f__Planococcaceae	0.9892		Firmicutes	Bacilli	Bacillales	Planococcaceae
45ad48aa6c8153ea1f20edfef22213a1	d__Bacteria;p__Proteobacteria;c__Alphaproteobacteria;o__Rhodobacterales;f__Rhodobacteraceae	0.999995		Proteobacteria	Alphaproteobacteria	Rhodobacterales	Rhodobacteraceae
d4a38165c2a5f1bc486b47659330e6f2	d__Bacteria;p__Firmicutes;c__Bacilli;o__Lactobacillales;f__Lactobacillaceae;g__Lentilactobacillus;s__	0.976869		Firmicutes	Bacilli	Lactobacillales	Lactobacillaceae	Lentilactobacillus
a9103c579244ea9f128db796afca8107	d__Bacteria;p__Firmicutes;c__Bacilli;o__Erysipelotrichales;f__Erysipelotrichaceae;g__Dubosiella;s__	0.964614		Firmicutes	Bacilli	Erysipelotrichales	Erysipelotrichaceae	Dubosiella
ea59133d81cd31c36f56eb3fec4a4c15	d__Bacteria;p__Proteobacteria;c__Alphaproteobacteria;o__Rhizobiales;f__Beijerinckiaceae;g__Bosea;s__	0.999748		Proteobacteria	Alphaproteobacteria	Rhizobiales	Beijerinckiaceae	Bosea
599272b7bf34166085fd3b606b462b9a	d__Bacteria;p__Bacteroidota;c__Bacteroidia;o__Bacteroidales;f__Prevotellaceae;g__Prevotella_9;s__	0.99973		Bacteroidota	Bacteroidia	Bacteroidales	Prevotellaceae	Prevotella_9
8d85b377e9ef50e1a313907e34aec80e	d__Bacteria;p__Proteobacteria;c__Gammaproteobacteria;o__Burkholderiales;f__Comamonadaceae;g__Delftia;s__	0.850716		Proteobacteria	Gammaproteobacteria	Burkholderiales	Comamonadaceae	Delftia
a6f42e6b16ee97f2d81a3c3f1f1d8da2	d__Bacteria;p__Firmicutes;c__Bacilli;o__Lactobacillales;f__Lactobacillaceae;g__Limosilactobacillus;s__	0.858812		Firmicutes	Bacilli	Lactobacillales	Lactobacillaceae	Limosilactobacillus
ffe6aff1357aa29c4705ce73be351c5d	d__Bacteria;p__Firmicutes;c__Clostridia;o__Oscillospirales;f__Ruminococcaceae;g__Subdoligranulum;s__	0.993555		Firmicutes	Clostridia	Oscillospirales	Ruminococcaceae	Subdoligranulum
4b208bf25cc150663621668d0d3000cd	d__Bacteria;p__Actinobacteriota;c__Actinobacteria;o__Corynebacteriales;f__Nocardiaceae;g__Rhodococcus;s__	0.999656		Actinobacteriota	Actinobacteria	Corynebacteriales	Nocardiaceae	Rhodococcus
7e49a0db729e8d783a90c55c75be9e9b	d__Bacteria;p__Firmicutes;c__Clostridia;o__Peptostreptococcales-Tissierellales;f__Peptostreptococcaceae;g__Peptoclostridium;s__	0.99774		Firmicutes	Clostridia	Peptostreptococcales-Tissierellales	Peptostreptococcaceae	Peptoclostridium
a25737e4f5d779eb2803296942f1935e	d__Bacteria;p__Fusobacteriota;c__Fusobacteriia;o__Fusobacteriales;f__Fusobacteriaceae;g__Fusobacterium;s__	0.995363		Fusobacteriota	Fusobacteriia	Fusobacteriales	Fusobacteriaceae	Fusobacterium
3a1121574ddcb820ab73d217358d26e4	d__Bacteria;p__Proteobacteria;c__Gammaproteobacteria;o__Gammaproteobacteria_Incertae_Sedis;f__Unknown_Family;g__Acidibacter;s__	0.987374		Proteobacteria	Gammaproteobacteria	Gammaproteobacteria_Incertae_Sedis	Unknown_Family	Acidibacter
728d62a905b493be25d6a15683077928	d__Bacteria;p__Proteobacteria;c__Alphaproteobacteria;o__Sphingomonadales;f__Sphingomonadaceae	0.999984		Proteobacteria	Alphaproteobacteria	Sphingomonadales	Sphingomonadaceae
97de07db64791c000bac68ff49fca8de	d__Bacteria;p__Actinobacteriota;c__Actinobacteria;o__Corynebacteriales;f__Dietziaceae;g__Dietzia;s__	0.997563		Actinobacteriota	Actinobacteria	Corynebacteriales	Dietziaceae	Dietzia
7e8b420ddaffb20b9779dfe6093e526b	d__Bacteria;p__Firmicutes;c__Bacilli;o__Erysipelotrichales;f__Erysipelatoclostridiaceae;g__Asteroleplasma;s__	0.999948		Firmicutes	Bacilli	Erysipelotrichales	Erysipelatoclostridiaceae	Asteroleplasma
9a72a0793f1b7a9145845b890ce644e4	d__Bacteria;p__Firmicutes;c__Bacilli;o__Lactobacillales;f__Lactobacillaceae;g__Liquorilactobacillus;s__	0.825289		Firmicutes	Bacilli	Lactobacillales	Lactobacillaceae	Liquorilactobacillus
22b8ad05b4b1778d49954868a52564f2	d__Bacteria;p__Proteobacteria;c__Gammaproteobacteria;o__Burkholderiales;f__Comamonadaceae	0.999972		Proteobacteria	Gammaproteobacteria	Burkholderiales	Comamonadaceae
a4dce21919d4877fc0f9ef51fae19da8	d__Bacteria;p__Firmicutes;c__Bacilli;o__RF39;f__RF39;g__RF39;s__	0.999997		Firmicutes	Bacilli	RF39	RF39	RF39
039e1cd6dcb1039b8c4f632329a2c926	d__Bacteria;p__Firmicutes;c__Bacilli;o__Lactobacillales;f__Lactobacillaceae;g__Ligilactobacillus;s__	0.993188		Firmicutes	Bacilli	Lactobacillales	Lactobacillaceae	Ligilactobacillus
bfa8bf624d8c4875f32e067e379122fc	d__Bacteria;p__Proteobacteria;c__Gammaproteobacteria;o__Pseudomonadales;f__Moraxellaceae;g__Enhydrobacter;s__	0.999962		Proteobacteria	Gammaproteobacteria	Pseudomonadales	Moraxellaceae	Enhydrobacter
5c8ff8081c09635797ab6bbf0229b65a	d__Bacteria;p__Bacteroidota;c__Bacteroidia;o__Bacteroidales;f__Bacteroidaceae;g__Bacteroides;s__	0.999965		Bacteroidota	Bacteroidia	Bacteroidales	Bacteroidaceae	Bacteroides
f8e536b1038e44ece086d4344d5e4f9b	d__Bacteria;p__Proteobacteria;c__Alphaproteobacteria;o__Acetobacterales;f__Acetobacteraceae;g__Acetobacter;s__	0.998462		Proteobacteria	Alphaproteobacteria	Acetobacterales	Acetobacteraceae	Acetobacter
c58783b9af494eab408b16cd92bd148e	d__Bacteria;p__Firmicutes;c__Clostridia;o__Lachnospirales;f__Lachnospiraceae	0.998748		Firmicutes	Clostridia	Lachnospirales	Lachnospiraceae
3b412dd9785804e956f51f2b9f536b6e	d__Bacteria;p__Bacteroidota;c__Bacteroidia;o__Bacteroidales;f__Prevotellaceae	0.998172		Bacteroidota	Bacteroidia	Bacteroidales	Prevotellaceae
319eaa324ee79e6b7cc16f0b524ac996	d__Bacteria;p__Proteobacteria;c__Alphaproteobacteria;o__Rhodobacterales;f__Rhodobacteraceae	0.999995		Proteobacteria	Alphaproteobacteria	Rhodobacterales	Rhodobacteraceae
a73bdf9a4cbcc9829c34467013ef9e67	d__Bacteria;p__Proteobacteria;c__Gammaproteobacteria;o__Xanthomonadales;f__Xanthomonadaceae;g__Stenotrophomonas;s__	0.99994		Proteobacteria	Gammaproteobacteria	Xanthomonadales	Xanthomonadaceae	Stenotrophomonas
20004a057cc2a046cada93671c8b4178	d__Bacteria;p__Firmicutes;c__Bacilli;o__Erysipelotrichales;f__Erysipelatoclostridiaceae;g__UCG-004;s__	0.998529		Firmicutes	Bacilli	Erysipelotrichales	Erysipelatoclostridiaceae	UCG-004
3a03a7805b544752fd35551c2fb82f8e	d__Bacteria;p__Firmicutes;c__Clostridia;o__Peptostreptococcales-Tissierellales;f__Peptostreptococcaceae;g__Terrisporobacter;s__	0.983108		Firmicutes	Clostridia	Peptostreptococcales-Tissierellales	Peptostreptococcaceae	Terrisporobacter
a7a652054ec71051bc3bbf42ac7ce172	d__Bacteria;p__Firmicutes;c__Bacilli;o__Paenibacillales;f__Paenibacillaceae;g__Paenibacillus;s__	0.786503		Firmicutes	Bacilli	Paenibacillales	Paenibacillaceae	Paenibacillus
d4bbb1af3d773cd7c96d7b1cfac9e530	d__Bacteria;p__Actinobacteriota;c__Thermoleophilia;o__Solirubrobacterales;f__67-14;g__67-14;s__	0.965001		Actinobacteriota	Thermoleophilia	Solirubrobacterales	67-14	67-14
e5bf62625a263a5b1e4b5f0121f317e0	d__Bacteria;p__Proteobacteria;c__Gammaproteobacteria;o__Burkholderiales;f__Comamonadaceae;g__Delftia;s__	0.801377		Proteobacteria	Gammaproteobacteria	Burkholderiales	Comamonadaceae	Delftia
fb53169485989e55522dc3ee2305fed7	d__Bacteria;p__Proteobacteria;c__Gammaproteobacteria;o__Xanthomonadales;f__Xanthomonadaceae;g__Stenotrophomonas;s__	0.99988		Proteobacteria	Gammaproteobacteria	Xanthomonadales	Xanthomonadaceae	Stenotrophomonas
8de2e205d3eb9d2ef02886d4a23b4c6e	d__Bacteria;p__Proteobacteria;c__Gammaproteobacteria;o__Xanthomonadales;f__Xanthomonadaceae;g__Stenotrophomonas;s__	0.999952		Proteobacteria	Gammaproteobacteria	Xanthomonadales	Xanthomonadaceae	Stenotrophomonas
4a6a0fe39d5e1f499503336f91cff0a6	d__Bacteria;p__Cyanobacteria;c__Vampirivibrionia;o__Obscuribacterales;f__Obscuribacteraceae;g__Candidatus_Obscuribacter;s__	0.998063		Cyanobacteria	Vampirivibrionia	Obscuribacterales	Obscuribacteraceae	Candidatus_Obscuribacter
e44238d90e4997453d19f0bce00eebc2	d__Bacteria;p__Verrucomicrobiota;c__Verrucomicrobiae;o__Verrucomicrobiales;f__Akkermansiaceae;g__Akkermansia;s__	1		Verrucomicrobiota	Verrucomicrobiae	Verrucomicrobiales	Akkermansiaceae	Akkermansia
6a73edc5a8f1c892e3eea523c8320e3d	d__Bacteria;p__Proteobacteria;c__Gammaproteobacteria;o__Burkholderiales;f__Comamonadaceae;g__Delftia;s__	0.792332		Proteobacteria	Gammaproteobacteria	Burkholderiales	Comamonadaceae	Delftia
c872861a3405ef20722986b5b28ba33d	d__Bacteria;p__Bacteroidota;c__Bacteroidia;o__Bacteroidales;f__Bacteroidaceae;g__Bacteroides;s__	0.970914		Bacteroidota	Bacteroidia	Bacteroidales	Bacteroidaceae	Bacteroides
60894de3e80de84f75af7ed102678cff	d__Bacteria;p__Proteobacteria;c__Gammaproteobacteria;o__Burkholderiales;f__Neisseriaceae;g__Neisseria;s__	0.987696		Proteobacteria	Gammaproteobacteria	Burkholderiales	Neisseriaceae	Neisseria
e077c56f1868063a237c3024ed05271c	d__Bacteria;p__Proteobacteria;c__Gammaproteobacteria;o__Burkholderiales;f__Comamonadaceae;g__Delftia;s__	0.784275		Proteobacteria	Gammaproteobacteria	Burkholderiales	Comamonadaceae	Delftia
89d219686ae4b9a2ea5f8cbcabbdc0cb	d__Bacteria;p__Desulfobacterota;c__Desulfovibrionia;o__Desulfovibrionales;f__Desulfovibrionaceae;g__Bilophila;s__	0.999668		Desulfobacterota	Desulfovibrionia	Desulfovibrionales	Desulfovibrionaceae	Bilophila
349b089646499bf12a574247a5b8425a	d__Bacteria;p__Proteobacteria;c__Gammaproteobacteria;o__Burkholderiales;f__Comamonadaceae;g__Delftia;s__	0.840429		Proteobacteria	Gammaproteobacteria	Burkholderiales	Comamonadaceae	Delftia
68874885ac2b9849cb9c6b581106dc96	d__Bacteria;p__Firmicutes;c__Clostridia;o__Lachnospirales;f__Lachnospiraceae	0.999992		Firmicutes	Clostridia	Lachnospirales	Lachnospiraceae
73ffa016485a1d616f241afc241bce2c	d__Bacteria;p__Firmicutes;c__Negativicutes;o__Acidaminococcales;f__Acidaminococcaceae;g__Phascolarctobacterium;s__	0.999294		Firmicutes	Negativicutes	Acidaminococcales	Acidaminococcaceae	Phascolarctobacterium
7a5bcc0401f574f755520a11c48672ca	d__Bacteria;p__Proteobacteria;c__Alphaproteobacteria;o__Caulobacterales;f__Caulobacteraceae;g__uncultured;s__	0.710943		Proteobacteria	Alphaproteobacteria	Caulobacterales	Caulobacteraceae	uncultured
95125958dca672a69946a8ae00254465	d__Bacteria;p__Firmicutes;c__Clostridia;o__Peptostreptococcales-Tissierellales;f__Peptostreptococcaceae;g__Peptostreptococcus;s__	0.999286		Firmicutes	Clostridia	Peptostreptococcales-Tissierellales	Peptostreptococcaceae	Peptostreptococcus
83e6e642d6b801ee9a079947b4d968b7	d__Bacteria;p__Proteobacteria;c__Alphaproteobacteria;o__Caulobacterales;f__Caulobacteraceae;g__uncultured;s__	0.804976		Proteobacteria	Alphaproteobacteria	Caulobacterales	Caulobacteraceae	uncultured
53002e9308c2f902f4128308a2ef9c3d	d__Bacteria;p__Proteobacteria;c__Gammaproteobacteria;o__Pseudomonadales;f__Moraxellaceae;g__Acinetobacter;s__	0.999996		Proteobacteria	Gammaproteobacteria	Pseudomonadales	Moraxellaceae	Acinetobacter
1fc5b18b22884b24c93794b7e3972226	d__Bacteria;p__Proteobacteria;c__Alphaproteobacteria;o__Caulobacterales;f__Caulobacteraceae;g__uncultured;s__	0.843533		Proteobacteria	Alphaproteobacteria	Caulobacterales	Caulobacteraceae	uncultured
ea942757c5c8392c8331a59a2751a203	d__Bacteria;p__Proteobacteria;c__Gammaproteobacteria;o__Burkholderiales;f__Comamonadaceae;g__Delftia;s__	0.812792		Proteobacteria	Gammaproteobacteria	Burkholderiales	Comamonadaceae	Delftia
5d3467c695800afa2166b8804d1865d3	d__Bacteria;p__Firmicutes;c__Clostridia;o__Lachnospirales;f__Lachnospiraceae;g__[Ruminococcus]_torques_group;s__	0.953227		Firmicutes	Clostridia	Lachnospirales	Lachnospiraceae	[Ruminococcus]_torques_group
3c10b9a3be8969dfe7a71eb7fb540a76	d__Bacteria;p__Proteobacteria;c__Alphaproteobacteria;o__Sphingomonadales;f__Sphingomonadaceae	0.999965		Proteobacteria	Alphaproteobacteria	Sphingomonadales	Sphingomonadaceae
747222e97be00d0ddb518b1f7fcfee17	d__Bacteria;p__Firmicutes;c__Clostridia;o__Lachnospirales;f__Lachnospiraceae;g__[Eubacterium]_hallii_group;s__	0.999806		Firmicutes	Clostridia	Lachnospirales	Lachnospiraceae	[Eubacterium]_hallii_group
6795d0a4ef208bddcf8dcd9c088e54bb	d__Bacteria;p__Cyanobacteria;c__Cyanobacteriia;o__Chloroplast;f__Chloroplast;g__Chloroplast;s__	0.999995		Cyanobacteria	Cyanobacteriia	Chloroplast	Chloroplast	Chloroplast
37330f877cffb0dbff4e1ac506eeec26	d__Bacteria;p__Proteobacteria;c__Gammaproteobacteria;o__Burkholderiales;f__Comamonadaceae;g__Delftia;s__	0.816482		Proteobacteria	Gammaproteobacteria	Burkholderiales	Comamonadaceae	Delftia
ca1a0447224d8a58c7aa9630a031c485	d__Bacteria;p__Proteobacteria;c__Alphaproteobacteria;o__Rhizobiales;f__Beijerinckiaceae;g__uncultured;s__	0.952567		Proteobacteria	Alphaproteobacteria	Rhizobiales	Beijerinckiaceae	uncultured
8f14d75a467f82df883738e7cfab57ac	d__Bacteria;p__Firmicutes;c__Clostridia;o__Lachnospirales;f__Lachnospiraceae	0.999947		Firmicutes	Clostridia	Lachnospirales	Lachnospiraceae
910a9d112e5f24eb503dbd1ccfada866	d__Bacteria;p__Proteobacteria;c__Gammaproteobacteria;o__Burkholderiales;f__Comamonadaceae;g__Delftia;s__	0.802986		Proteobacteria	Gammaproteobacteria	Burkholderiales	Comamonadaceae	Delftia
cc36759be57f6137e9ae7bd688986862	d__Bacteria;p__Proteobacteria;c__Gammaproteobacteria;o__Burkholderiales;f__Comamonadaceae;g__Delftia;s__	0.852188		Proteobacteria	Gammaproteobacteria	Burkholderiales	Comamonadaceae	Delftia
f40f969fb63b4e80f630547f1700d221	d__Bacteria;p__Proteobacteria;c__Gammaproteobacteria;o__Burkholderiales;f__Comamonadaceae;g__Delftia;s__	0.807341		Proteobacteria	Gammaproteobacteria	Burkholderiales	Comamonadaceae	Delftia
d9d9a197021456823f6471bd81c6b2e7	d__Bacteria;p__Proteobacteria;c__Gammaproteobacteria;o__Burkholderiales;f__Comamonadaceae;g__Delftia;s__	0.839522		Proteobacteria	Gammaproteobacteria	Burkholderiales	Comamonadaceae	Delftia
e2a37540312964077ed75b888516bb5b	d__Bacteria;p__Firmicutes;c__Clostridia;o__Lachnospirales;f__Lachnospiraceae	0.999993		Firmicutes	Clostridia	Lachnospirales	Lachnospiraceae
b168c134356e1226219019bd691180fa	d__Bacteria;p__Bacteroidota;c__Bacteroidia;o__Bacteroidales;f__Bacteroidaceae;g__Bacteroides;s__	0.999973		Bacteroidota	Bacteroidia	Bacteroidales	Bacteroidaceae	Bacteroides
f32f2579552aeb0e292d1c40a393a42c	d__Bacteria;p__Firmicutes;c__Clostridia;o__Oscillospirales;f__Ruminococcaceae;g__uncultured;s__	0.776975		Firmicutes	Clostridia	Oscillospirales	Ruminococcaceae	uncultured
26d3bd78ae83230f00c47f88dcac8d28	d__Bacteria;p__Firmicutes;c__Bacilli;o__Lactobacillales;f__Lactobacillaceae;g__Lacticaseibacillus;s__	0.972717		Firmicutes	Bacilli	Lactobacillales	Lactobacillaceae	Lacticaseibacillus
06eaeceb078f955e4d957485f658d7bc	d__Bacteria;p__Firmicutes;c__Clostridia;o__Lachnospirales;f__Lachnospiraceae	0.999949		Firmicutes	Clostridia	Lachnospirales	Lachnospiraceae
53b7e470581e779665bda7beb454a78c	d__Bacteria;p__Proteobacteria;c__Gammaproteobacteria;o__Burkholderiales;f__Comamonadaceae;g__Delftia;s__	0.837667		Proteobacteria	Gammaproteobacteria	Burkholderiales	Comamonadaceae	Delftia
df193990db48e8182010f4146ceccb43	d__Bacteria;p__Firmicutes;c__Bacilli;o__Staphylococcales;f__Staphylococcaceae;g__Staphylococcus;s__	0.986924		Firmicutes	Bacilli	Staphylococcales	Staphylococcaceae	Staphylococcus
26000b733c37c2a8a336c59096590b38	d__Bacteria;p__Firmicutes;c__Bacilli;o__Lactobacillales;f__Streptococcaceae;g__Streptococcus;s__	0.999873		Firmicutes	Bacilli	Lactobacillales	Streptococcaceae	Streptococcus
c0fd6b5b954bae0a4aa4d12473f8ecce	d__Bacteria;p__Proteobacteria;c__Gammaproteobacteria;o__Burkholderiales;f__Comamonadaceae;g__Delftia;s__	0.869727		Proteobacteria	Gammaproteobacteria	Burkholderiales	Comamonadaceae	Delftia
858baf88c1836f720d5eac10d7bb1360	d__Bacteria;p__Proteobacteria;c__Gammaproteobacteria;o__Xanthomonadales;f__Xanthomonadaceae;g__Stenotrophomonas;s__	0.99997		Proteobacteria	Gammaproteobacteria	Xanthomonadales	Xanthomonadaceae	Stenotrophomonas
4453d225fea7fee2a72f51946e4c6d8c	d__Bacteria;p__Firmicutes;c__Bacilli;o__Staphylococcales;f__Staphylococcaceae;g__Staphylococcus;s__	0.989848		Firmicutes	Bacilli	Staphylococcales	Staphylococcaceae	Staphylococcus
4eb4a01d8edc98d4df243d381c904662	d__Bacteria;p__Proteobacteria;c__Gammaproteobacteria;o__Burkholderiales;f__Comamonadaceae;g__Delftia;s__	0.823211		Proteobacteria	Gammaproteobacteria	Burkholderiales	Comamonadaceae	Delftia
70646c3c00f801d64d8816c549527820	d__Bacteria;p__Firmicutes;c__Bacilli;o__Bacillales;f__Planococcaceae	0.988995		Firmicutes	Bacilli	Bacillales	Planococcaceae
9fd3533876a450a1d5a4617e3fcc2f50	d__Bacteria;p__Bacteroidota;c__Bacteroidia;o__Flavobacteriales;f__Weeksellaceae;g__Chryseobacterium;s__	0.990709		Bacteroidota	Bacteroidia	Flavobacteriales	Weeksellaceae	Chryseobacterium
b980fbe7c78a286343ad5ce4bbc55cb2	d__Bacteria;p__Proteobacteria;c__Gammaproteobacteria;o__Burkholderiales;f__Comamonadaceae;g__Delftia;s__	0.853041		Proteobacteria	Gammaproteobacteria	Burkholderiales	Comamonadaceae	Delftia
252d916fc7a4ea961ec4acc948a78c83	d__Bacteria;p__Proteobacteria;c__Gammaproteobacteria;o__Burkholderiales;f__Comamonadaceae;g__Delftia;s__	0.832948		Proteobacteria	Gammaproteobacteria	Burkholderiales	Comamonadaceae	Delftia
ca7fcb0b31e9076a3a47452c41524b06	d__Bacteria;p__Firmicutes;c__Bacilli;o__Staphylococcales;f__Staphylococcaceae;g__Staphylococcus;s__	0.981541		Firmicutes	Bacilli	Staphylococcales	Staphylococcaceae	Staphylococcus
abfdfd5c72651a3fb744a7fcf6500701	d__Bacteria;p__Firmicutes;c__Clostridia;o__Clostridiales;f__Clostridiaceae;g__Clostridium_sensu_stricto_12;s__	0.998563		Firmicutes	Clostridia	Clostridiales	Clostridiaceae	Clostridium_sensu_stricto_12
cb9b26f372c483bc797d9757419914ff	d__Bacteria;p__Firmicutes;c__Bacilli;o__Bacillales;f__Planococcaceae	0.991663		Firmicutes	Bacilli	Bacillales	Planococcaceae
c74cbe82e29595c5d4b67b9f921fc11c	d__Bacteria;p__Proteobacteria;c__Gammaproteobacteria;o__Burkholderiales;f__Comamonadaceae;g__Delftia;s__	0.841325		Proteobacteria	Gammaproteobacteria	Burkholderiales	Comamonadaceae	Delftia
2894efed985ff3b15fa51bb4326172d5	d__Bacteria;p__Bacteroidota;c__Bacteroidia;o__Bacteroidales;f__Barnesiellaceae;g__uncultured;s__	0.957273		Bacteroidota	Bacteroidia	Bacteroidales	Barnesiellaceae	uncultured
6a3d994f32de563d185ca07d23e1b4ef	d__Bacteria;p__Firmicutes;c__Bacilli;o__Staphylococcales;f__Staphylococcaceae;g__Staphylococcus;s__	0.989011		Firmicutes	Bacilli	Staphylococcales	Staphylococcaceae	Staphylococcus
300d0e2afa623184698df0e5f6e93156	d__Bacteria;p__Firmicutes;c__Bacilli;o__Staphylococcales;f__Staphylococcaceae;g__Staphylococcus;s__	0.985437		Firmicutes	Bacilli	Staphylococcales	Staphylococcaceae	Staphylococcus
8d8ac1ed15c3805b6ce7e688060cc76a	d__Bacteria;p__Proteobacteria;c__Gammaproteobacteria;o__Burkholderiales;f__Comamonadaceae;g__Delftia;s__	0.804217		Proteobacteria	Gammaproteobacteria	Burkholderiales	Comamonadaceae	Delftia
1df3ed97d622c5949b5e9c6b9af40e8c	d__Bacteria;p__Firmicutes;c__Bacilli;o__Lactobacillales;f__Lactobacillaceae;g__Lentilactobacillus;s__	0.947284		Firmicutes	Bacilli	Lactobacillales	Lactobacillaceae	Lentilactobacillus
9550b6828a6541d44fd45616c1fab52f	d__Bacteria;p__Cyanobacteria;c__Cyanobacteriia;o__Chloroplast;f__Chloroplast;g__Chloroplast;s__	0.999998		Cyanobacteria	Cyanobacteriia	Chloroplast	Chloroplast	Chloroplast
beeb43d29466ca9feb522a8f8c0e049a	d__Bacteria;p__Firmicutes;c__Bacilli;o__Staphylococcales;f__Staphylococcaceae;g__Staphylococcus;s__	0.983406		Firmicutes	Bacilli	Staphylococcales	Staphylococcaceae	Staphylococcus
af34f8cc01a4004224ca2e37d639b1b0	d__Bacteria;p__Firmicutes;c__Bacilli;o__Erysipelotrichales;f__Erysipelatoclostridiaceae;g__UCG-004;s__	0.997324		Firmicutes	Bacilli	Erysipelotrichales	Erysipelatoclostridiaceae	UCG-004
45ccafcb7cc8f1419f64321b575f4686	d__Bacteria;p__Proteobacteria;c__Alphaproteobacteria;o__Caulobacterales;f__Caulobacteraceae;g__uncultured;s__	0.794975		Proteobacteria	Alphaproteobacteria	Caulobacterales	Caulobacteraceae	uncultured
265360569c0c9ecda6a71888d72fa228	d__Bacteria;p__Proteobacteria;c__Gammaproteobacteria;o__Xanthomonadales;f__Xanthomonadaceae;g__Stenotrophomonas;s__	0.999976		Proteobacteria	Gammaproteobacteria	Xanthomonadales	Xanthomonadaceae	Stenotrophomonas
31e85dae76cceb33130b455fbf044c21	d__Bacteria;p__Proteobacteria;c__Gammaproteobacteria;o__Burkholderiales;f__Comamonadaceae;g__Delftia;s__	0.827225		Proteobacteria	Gammaproteobacteria	Burkholderiales	Comamonadaceae	Delftia
9aae5939d0dfc8f84952bfad818e96fa	d__Bacteria;p__Firmicutes;c__Bacilli;o__Staphylococcales;f__Staphylococcaceae;g__Staphylococcus;s__	0.98708		Firmicutes	Bacilli	Staphylococcales	Staphylococcaceae	Staphylococcus
ef829c112697da11424a0114bfa8766b	d__Bacteria;p__Firmicutes;c__Bacilli;o__Staphylococcales;f__Staphylococcaceae;g__Staphylococcus;s__	0.989982		Firmicutes	Bacilli	Staphylococcales	Staphylococcaceae	Staphylococcus
5a0fecd35f1e561b659e2325a5901704	d__Bacteria;p__Proteobacteria;c__Gammaproteobacteria;o__Burkholderiales;f__Comamonadaceae;g__Delftia;s__	0.776192		Proteobacteria	Gammaproteobacteria	Burkholderiales	Comamonadaceae	Delftia
f2095473d14337e85495879484756aed	d__Bacteria;p__Bacteroidota;c__Bacteroidia;o__Bacteroidales;f__Prevotellaceae	0.997508		Bacteroidota	Bacteroidia	Bacteroidales	Prevotellaceae
e508b5a9558bead4f4c984bd132020f2	d__Bacteria;p__Proteobacteria;c__Gammaproteobacteria;o__Burkholderiales;f__Comamonadaceae;g__Delftia;s__	0.841173		Proteobacteria	Gammaproteobacteria	Burkholderiales	Comamonadaceae	Delftia
39504c2e96c11fa03073fc9cc2b4b482	d__Bacteria;p__Firmicutes;c__Bacilli;o__Staphylococcales;f__Staphylococcaceae;g__Staphylococcus;s__	0.985671		Firmicutes	Bacilli	Staphylococcales	Staphylococcaceae	Staphylococcus
782ed63b747f92bd10360d0e092dfed9	d__Bacteria;p__Proteobacteria;c__Gammaproteobacteria;o__Pseudomonadales;f__Pseudomonadaceae;g__Pseudomonas;s__	0.996991		Proteobacteria	Gammaproteobacteria	Pseudomonadales	Pseudomonadaceae	Pseudomonas
7e20a5b0453807a2d1c2bc1c3ea42663	d__Bacteria;p__Firmicutes;c__Bacilli;o__Erysipelotrichales;f__Erysipelatoclostridiaceae;g__Asteroleplasma;s__	0.838462		Firmicutes	Bacilli	Erysipelotrichales	Erysipelatoclostridiaceae	Asteroleplasma
641c27a325fa10eb68b1e0a2a0934c7a	d__Bacteria;p__Firmicutes;c__Negativicutes;o__Veillonellales-Selenomonadales;f__Veillonellaceae;g__Megasphaera;s__	0.999896		Firmicutes	Negativicutes	Veillonellales-Selenomonadales	Veillonellaceae	Megasphaera
6b7b348e89aba014738952b4f6f4ea15	d__Bacteria;p__Firmicutes;c__Bacilli;o__Erysipelotrichales;f__Erysipelatoclostridiaceae;g__UCG-004;s__	0.998864		Firmicutes	Bacilli	Erysipelotrichales	Erysipelatoclostridiaceae	UCG-004
26f09176fa2f122392de83b27013389f	d__Bacteria;p__Proteobacteria;c__Gammaproteobacteria;o__Burkholderiales;f__Comamonadaceae;g__Delftia;s__	0.754296		Proteobacteria	Gammaproteobacteria	Burkholderiales	Comamonadaceae	Delftia
b16307382fd50cdb8bf2a0854a25aca3	d__Bacteria;p__Chloroflexi;c__Ktedonobacteria;o__C0119;f__C0119;g__C0119;s__	0.990854		Chloroflexi	Ktedonobacteria	C0119	C0119	C0119
b0f9d95f727b1c2ee0b3b1e44a7976e5	d__Bacteria;p__Firmicutes;c__Bacilli;o__Erysipelotrichales;f__Erysipelotrichaceae;g__Dubosiella;s__	0.999917		Firmicutes	Bacilli	Erysipelotrichales	Erysipelotrichaceae	Dubosiella
5ce67e4c330b46d4d1537a867c7968aa	d__Bacteria;p__Proteobacteria;c__Alphaproteobacteria;o__Rickettsiales;f__Mitochondria;g__Mitochondria;s__	0.987331		Proteobacteria	Alphaproteobacteria	Rickettsiales	Mitochondria	Mitochondria
304f78f6a5b7317ac5e89b11df4efdae	d__Bacteria;p__Proteobacteria;c__Gammaproteobacteria;o__Burkholderiales;f__Comamonadaceae;g__Delftia;s__	0.807673		Proteobacteria	Gammaproteobacteria	Burkholderiales	Comamonadaceae	Delftia
5c8eb54ba90aa38571b0e3476ae8de90	d__Bacteria;p__Firmicutes;c__Bacilli;o__Staphylococcales;f__Staphylococcaceae;g__Staphylococcus;s__	0.990623		Firmicutes	Bacilli	Staphylococcales	Staphylococcaceae	Staphylococcus
7d46f3aa86cf6efc8e30ff5b20efb68d	d__Bacteria;p__Proteobacteria;c__Gammaproteobacteria;o__Burkholderiales;f__Comamonadaceae;g__Delftia;s__	0.851868		Proteobacteria	Gammaproteobacteria	Burkholderiales	Comamonadaceae	Delftia
e5ac9f5230b99beac9885999e1298b00	d__Bacteria;p__Firmicutes;c__Bacilli;o__Staphylococcales;f__Staphylococcaceae;g__Staphylococcus;s__	0.988261		Firmicutes	Bacilli	Staphylococcales	Staphylococcaceae	Staphylococcus
051e0d4cb93e62854f50fe820501c79e	d__Bacteria;p__Proteobacteria;c__Gammaproteobacteria;o__Burkholderiales;f__Comamonadaceae;g__Delftia;s__	0.848357		Proteobacteria	Gammaproteobacteria	Burkholderiales	Comamonadaceae	Delftia
b8036bafe99153ba06e803d1781e2eb3	d__Bacteria;p__Firmicutes;c__Bacilli;o__Lactobacillales;f__Lactobacillaceae;g__Liquorilactobacillus;s__	0.741848		Firmicutes	Bacilli	Lactobacillales	Lactobacillaceae	Liquorilactobacillus
883a5b2011d40f0692410c231a5c41b4	d__Bacteria;p__Bacteroidota;c__Bacteroidia;o__Bacteroidales;f__Prevotellaceae	0.998078		Bacteroidota	Bacteroidia	Bacteroidales	Prevotellaceae
bf31766d82a6340be6c29df3990030f7	d__Bacteria;p__Bacteroidota;c__Bacteroidia;o__Bacteroidales;f__Rikenellaceae;g__Rikenellaceae_RC9_gut_group;s__	0.996495		Bacteroidota	Bacteroidia	Bacteroidales	Rikenellaceae	Rikenellaceae_RC9_gut_group
0213cd4ee41a49ac69121b66e115be19	d__Bacteria;p__Firmicutes;c__Bacilli;o__Erysipelotrichales;f__Erysipelotrichaceae;g__Faecalibaculum;s__	0.999966		Firmicutes	Bacilli	Erysipelotrichales	Erysipelotrichaceae	Faecalibaculum
4a4076c630d281601f3261ed79a4b372	d__Bacteria;p__Proteobacteria;c__Gammaproteobacteria;o__Burkholderiales;f__Comamonadaceae;g__Delftia;s__	0.816563		Proteobacteria	Gammaproteobacteria	Burkholderiales	Comamonadaceae	Delftia
8e7aa97eab758c5abbb4272d30223126	d__Bacteria;p__Bacteroidota;c__Bacteroidia;o__Bacteroidales;f__Tannerellaceae;g__Macellibacteroides;s__	0.9995		Bacteroidota	Bacteroidia	Bacteroidales	Tannerellaceae	Macellibacteroides
e98c8347804c1e120f2aedef3f766b7b	d__Bacteria;p__Firmicutes;c__Bacilli;o__Staphylococcales;f__Staphylococcaceae;g__Staphylococcus;s__	0.992422		Firmicutes	Bacilli	Staphylococcales	Staphylococcaceae	Staphylococcus
519e164d0baed48de8e37a438d79e7ee	d__Bacteria;p__Firmicutes;c__Bacilli;o__Staphylococcales;f__Staphylococcaceae;g__Staphylococcus;s__	0.985416		Firmicutes	Bacilli	Staphylococcales	Staphylococcaceae	Staphylococcus
16e7a9cacd4dfefc75f650d6a52167c1	d__Bacteria;p__Firmicutes;c__Bacilli;o__Staphylococcales;f__Staphylococcaceae;g__Staphylococcus;s__	0.989552		Firmicutes	Bacilli	Staphylococcales	Staphylococcaceae	Staphylococcus
31482757a29e240e183940642afd7f7b	d__Bacteria;p__Firmicutes;c__Bacilli;o__Staphylococcales;f__Staphylococcaceae;g__Staphylococcus;s__	0.982525		Firmicutes	Bacilli	Staphylococcales	Staphylococcaceae	Staphylococcus
85a6744b48f31b79048bbf093c1258a5	d__Bacteria;p__Firmicutes;c__Bacilli;o__Lactobacillales;f__Lactobacillaceae;g__Lentilactobacillus;s__	0.970084		Firmicutes	Bacilli	Lactobacillales	Lactobacillaceae	Lentilactobacillus
83db1de25c82a9853ee104bf6fdeb02c	d__Bacteria;p__Firmicutes;c__Bacilli;o__Staphylococcales;f__Staphylococcaceae;g__Staphylococcus;s__	0.992963		Firmicutes	Bacilli	Staphylococcales	Staphylococcaceae	Staphylococcus
d8d068a93ef890e9af3007f015f15a0d	d__Bacteria;p__Proteobacteria;c__Gammaproteobacteria;o__Burkholderiales;f__Comamonadaceae;g__Delftia;s__	0.724151		Proteobacteria	Gammaproteobacteria	Burkholderiales	Comamonadaceae	Delftia
3dc6513c92d6576d978354b76cded581	d__Bacteria;p__Proteobacteria;c__Alphaproteobacteria;o__Rhizobiales;f__Beijerinckiaceae;g__Bosea;s__	0.999615		Proteobacteria	Alphaproteobacteria	Rhizobiales	Beijerinckiaceae	Bosea
273a5e06aa473f08a962db5051c45596	d__Bacteria;p__Proteobacteria;c__Gammaproteobacteria;o__Burkholderiales;f__Comamonadaceae;g__Delftia;s__	0.769585		Proteobacteria	Gammaproteobacteria	Burkholderiales	Comamonadaceae	Delftia
5f008a2cba4985f7d176a08f4009eed9	d__Bacteria;p__Proteobacteria;c__Gammaproteobacteria;o__Burkholderiales;f__Comamonadaceae;g__Delftia;s__	0.790267		Proteobacteria	Gammaproteobacteria	Burkholderiales	Comamonadaceae	Delftia
bbefb7ff10ad605f5ff8d188329f86d9	d__Bacteria;p__Bacteroidota;c__Bacteroidia;o__Bacteroidales;f__Prevotellaceae	0.999665		Bacteroidota	Bacteroidia	Bacteroidales	Prevotellaceae
93bdc2d1d7130c43cc61fb7a82b71c2e	d__Bacteria;p__Proteobacteria;c__Gammaproteobacteria;o__Burkholderiales;f__Comamonadaceae;g__Delftia;s__	0.842045		Proteobacteria	Gammaproteobacteria	Burkholderiales	Comamonadaceae	Delftia
99284b1f75309055648a741d3a5b34a9	d__Bacteria;p__Firmicutes;c__Bacilli;o__Staphylococcales;f__Staphylococcaceae;g__Staphylococcus;s__	0.984286		Firmicutes	Bacilli	Staphylococcales	Staphylococcaceae	Staphylococcus
33eaed6f510fbe1471578e3579c66c58	d__Bacteria;p__Firmicutes;c__Bacilli;o__Erysipelotrichales;f__Erysipelatoclostridiaceae;g__UCG-004;s__	0.993213		Firmicutes	Bacilli	Erysipelotrichales	Erysipelatoclostridiaceae	UCG-004
00b09d7ab2ae8b80cb24fc0ddbf6e1e8	d__Bacteria;p__Firmicutes;c__Bacilli;o__Staphylococcales;f__Staphylococcaceae;g__Staphylococcus;s__	0.990679		Firmicutes	Bacilli	Staphylococcales	Staphylococcaceae	Staphylococcus
2623949b77795451c0891040876e8548	d__Bacteria;p__Bacteroidota;c__Bacteroidia;o__Bacteroidales;f__Rikenellaceae;g__Rikenellaceae_RC9_gut_group;s__	0.989108		Bacteroidota	Bacteroidia	Bacteroidales	Rikenellaceae	Rikenellaceae_RC9_gut_group
e3d79f3ee917999d7a5d10c51c322f6f	d__Bacteria;p__Actinobacteriota;c__Thermoleophilia;o__Gaiellales	0.999504		Actinobacteriota	Thermoleophilia	Gaiellales
f8e03134ae12b6e3866ef8ebe5038d2b	d__Bacteria;p__Firmicutes;c__Bacilli;o__Staphylococcales;f__Staphylococcaceae;g__Staphylococcus;s__	0.987157		Firmicutes	Bacilli	Staphylococcales	Staphylococcaceae	Staphylococcus
6f36d55378f08bcda0df0ec4fea9cde4	d__Bacteria;p__Proteobacteria;c__Gammaproteobacteria;o__Burkholderiales;f__Comamonadaceae;g__Delftia;s__	0.834635		Proteobacteria	Gammaproteobacteria	Burkholderiales	Comamonadaceae	Delftia
0d392229fce677a86beb4bd138daf19d	d__Bacteria;p__Proteobacteria;c__Gammaproteobacteria;o__Burkholderiales;f__Comamonadaceae;g__Delftia;s__	0.790542		Proteobacteria	Gammaproteobacteria	Burkholderiales	Comamonadaceae	Delftia
b0914379ead6a3850cc862834c3abc7d	d__Bacteria;p__Proteobacteria;c__Gammaproteobacteria;o__Burkholderiales;f__Comamonadaceae;g__Delftia;s__	0.816895		Proteobacteria	Gammaproteobacteria	Burkholderiales	Comamonadaceae	Delftia
e4f00a40ff02080bb767fbc60000db6c	d__Bacteria;p__Proteobacteria;c__Alphaproteobacteria;o__Rhizobiales;f__Beijerinckiaceae;g__Methylobacterium-Methylorubrum;s__	0.99967		Proteobacteria	Alphaproteobacteria	Rhizobiales	Beijerinckiaceae	Methylobacterium-Methylorubrum
e4b1748f404429dce19612699ed68f84	d__Bacteria;p__Firmicutes;c__Bacilli;o__Staphylococcales;f__Staphylococcaceae;g__Staphylococcus;s__	0.987202		Firmicutes	Bacilli	Staphylococcales	Staphylococcaceae	Staphylococcus
f2797509dfecd4b6caeade1dd40ef450	d__Bacteria;p__Proteobacteria;c__Gammaproteobacteria;o__Burkholderiales;f__Comamonadaceae;g__Delftia;s__	0.749872		Proteobacteria	Gammaproteobacteria	Burkholderiales	Comamonadaceae	Delftia
b4db599844498bbe1ed3bbd6b28b85bd	d__Bacteria;p__Proteobacteria;c__Gammaproteobacteria;o__Burkholderiales;f__Comamonadaceae;g__Delftia;s__	0.809978		Proteobacteria	Gammaproteobacteria	Burkholderiales	Comamonadaceae	Delftia
28b861d9f3ba7428775f25f05b20af96	d__Bacteria;p__Firmicutes;c__Bacilli;o__Staphylococcales;f__Staphylococcaceae;g__Staphylococcus;s__	0.988504		Firmicutes	Bacilli	Staphylococcales	Staphylococcaceae	Staphylococcus
f37b7a96eb7e942771f572ee38bcb056	d__Bacteria;p__Bacteroidota;c__Bacteroidia;o__Bacteroidales	0.989383		Bacteroidota	Bacteroidia	Bacteroidales
be5a63fe7cf5f3eebecab956185117dc	d__Bacteria;p__Proteobacteria;c__Gammaproteobacteria;o__Burkholderiales;f__Comamonadaceae;g__Delftia;s__	0.816263		Proteobacteria	Gammaproteobacteria	Burkholderiales	Comamonadaceae	Delftia
a87695c020328f01c7db61027895eaed	d__Bacteria;p__Firmicutes;c__Bacilli;o__Staphylococcales;f__Staphylococcaceae;g__Staphylococcus;s__	0.985049		Firmicutes	Bacilli	Staphylococcales	Staphylococcaceae	Staphylococcus
1864ad814d18bd8defdeb08c8d6a5f90	d__Bacteria;p__Firmicutes;c__Bacilli;o__Staphylococcales;f__Staphylococcaceae;g__Staphylococcus;s__	0.983615		Firmicutes	Bacilli	Staphylococcales	Staphylococcaceae	Staphylococcus
3af50ffb304ca11ad1d967e50eb79b3c	d__Bacteria;p__Firmicutes;c__Bacilli;o__Staphylococcales;f__Staphylococcaceae;g__Staphylococcus;s__	0.988197		Firmicutes	Bacilli	Staphylococcales	Staphylococcaceae	Staphylococcus
29321a2b8ae7d90aa884add260de0104	d__Bacteria;p__Bacteroidota;c__Bacteroidia;o__Bacteroidales;f__Bacteroidaceae;g__Bacteroides;s__	0.924128		Bacteroidota	Bacteroidia	Bacteroidales	Bacteroidaceae	Bacteroides
35d7ad85692a2c64e4fe08daca00c8bb	d__Bacteria;p__Proteobacteria;c__Alphaproteobacteria;o__Rhizobiales;f__Beijerinckiaceae;g__Bosea;s__	0.999735		Proteobacteria	Alphaproteobacteria	Rhizobiales	Beijerinckiaceae	Bosea
b638afcfe0db6cf42a0430219c7dc714	d__Bacteria;p__Firmicutes;c__Bacilli;o__Staphylococcales;f__Staphylococcaceae;g__Staphylococcus;s__	0.986109		Firmicutes	Bacilli	Staphylococcales	Staphylococcaceae	Staphylococcus
29e76c771a6e32e653b19c80dadb6e42	d__Bacteria;p__Firmicutes;c__Bacilli;o__Erysipelotrichales;f__Erysipelatoclostridiaceae;g__Asteroleplasma;s__	0.919472		Firmicutes	Bacilli	Erysipelotrichales	Erysipelatoclostridiaceae	Asteroleplasma
9522b37895c81ae777e640d950a97650	d__Bacteria;p__Firmicutes;c__Bacilli;o__Staphylococcales;f__Staphylococcaceae;g__Staphylococcus;s__	0.986573		Firmicutes	Bacilli	Staphylococcales	Staphylococcaceae	Staphylococcus
29f04394ab73c0a62a87f109023856b4	d__Bacteria;p__Proteobacteria;c__Gammaproteobacteria;o__Burkholderiales;f__Comamonadaceae;g__Delftia;s__	0.827315		Proteobacteria	Gammaproteobacteria	Burkholderiales	Comamonadaceae	Delftia
68a530689b54b2463d1a2571be57bf48	d__Bacteria;p__Firmicutes;c__Clostridia;o__Lachnospirales;f__Lachnospiraceae;g__Anaerostipes;s__	0.999827		Firmicutes	Clostridia	Lachnospirales	Lachnospiraceae	Anaerostipes
170563df511c8ce67113d073aea51698	d__Bacteria;p__Proteobacteria;c__Gammaproteobacteria;o__Burkholderiales;f__Comamonadaceae;g__Delftia;s__	0.840908		Proteobacteria	Gammaproteobacteria	Burkholderiales	Comamonadaceae	Delftia
5555431929c0634acf34d210e8c77967	d__Bacteria;p__Firmicutes;c__Clostridia;o__Lachnospirales;f__Lachnospiraceae;g__Blautia;s__	0.921136		Firmicutes	Clostridia	Lachnospirales	Lachnospiraceae	Blautia
5b1c0cde926b7069dea65f6da8f572ff	d__Bacteria;p__Proteobacteria;c__Gammaproteobacteria;o__Pseudomonadales;f__Pseudomonadaceae;g__Pseudomonas;s__	0.899782		Proteobacteria	Gammaproteobacteria	Pseudomonadales	Pseudomonadaceae	Pseudomonas
e60045141ff54cb7185cf6d5e919bbd2	d__Bacteria;p__Firmicutes;c__Bacilli;o__Staphylococcales;f__Staphylococcaceae;g__Staphylococcus;s__	0.988297		Firmicutes	Bacilli	Staphylococcales	Staphylococcaceae	Staphylococcus
c5e15e2313e14bc1f113073bfe6593e5	d__Bacteria;p__Proteobacteria;c__Gammaproteobacteria;o__Burkholderiales;f__Comamonadaceae;g__Delftia;s__	0.747168		Proteobacteria	Gammaproteobacteria	Burkholderiales	Comamonadaceae	Delftia
a6652b88b6611f20a559cb9468f254d9	d__Bacteria;p__Firmicutes;c__Bacilli;o__Staphylococcales;f__Staphylococcaceae;g__Staphylococcus;s__	0.99115		Firmicutes	Bacilli	Staphylococcales	Staphylococcaceae	Staphylococcus
1c617df3e6700fb0e095f6f35adf5667	d__Bacteria;p__Firmicutes;c__Bacilli;o__Staphylococcales;f__Staphylococcaceae;g__Staphylococcus;s__	0.989904		Firmicutes	Bacilli	Staphylococcales	Staphylococcaceae	Staphylococcus
ddf1248fd9f21b069ec59e37fdfd06bd	d__Bacteria;p__Actinobacteriota;c__Thermoleophilia;o__Solirubrobacterales;f__67-14;g__67-14;s__	0.962732		Actinobacteriota	Thermoleophilia	Solirubrobacterales	67-14	67-14
3f51399c111c3bfae6efddfe94d63bfc	d__Bacteria;p__Firmicutes;c__Bacilli;o__Staphylococcales;f__Staphylococcaceae;g__Staphylococcus;s__	0.979304		Firmicutes	Bacilli	Staphylococcales	Staphylococcaceae	Staphylococcus
5fcf5d0747cbca75cb29ed000753d1fa	d__Bacteria;p__Firmicutes;c__Bacilli;o__Staphylococcales;f__Staphylococcaceae;g__Staphylococcus;s__	0.987116		Firmicutes	Bacilli	Staphylococcales	Staphylococcaceae	Staphylococcus
faade7a91a83aeaca5a76319e33f6f4b	d__Bacteria;p__Firmicutes;c__Bacilli;o__Staphylococcales;f__Staphylococcaceae;g__Staphylococcus;s__	0.986293		Firmicutes	Bacilli	Staphylococcales	Staphylococcaceae	Staphylococcus
291dce4785df06fbf202697a66728a47	d__Bacteria;p__Firmicutes;c__Clostridia;o__Peptostreptococcales-Tissierellales;f__Peptostreptococcaceae;g__Peptoclostridium;s__	0.998514		Firmicutes	Clostridia	Peptostreptococcales-Tissierellales	Peptostreptococcaceae	Peptoclostridium
fe850e587f868fc955f0e3d218ccabc7	d__Bacteria;p__Firmicutes;c__Bacilli;o__Staphylococcales;f__Staphylococcaceae;g__Staphylococcus;s__	0.984188		Firmicutes	Bacilli	Staphylococcales	Staphylococcaceae	Staphylococcus
bdd45d87309d4a87b982e856ead193eb	d__Bacteria;p__Firmicutes;c__Bacilli;o__Staphylococcales;f__Staphylococcaceae;g__Staphylococcus;s__	0.987752		Firmicutes	Bacilli	Staphylococcales	Staphylococcaceae	Staphylococcus
33fc17762771c30d12ded80b77800efa	d__Bacteria;p__Firmicutes;c__Bacilli;o__Erysipelotrichales;f__Erysipelatoclostridiaceae;g__Asteroleplasma;s__	0.977238		Firmicutes	Bacilli	Erysipelotrichales	Erysipelatoclostridiaceae	Asteroleplasma
e09471563ca3a232fa02ddbc6b2199c0	d__Bacteria;p__Firmicutes;c__Bacilli;o__Lactobacillales	0.999672		Firmicutes	Bacilli	Lactobacillales
4d9a40b98f64aae603e7e6b3477f9547	d__Bacteria;p__Proteobacteria;c__Alphaproteobacteria;o__Rhizobiales;f__Beijerinckiaceae;g__Bosea;s__	0.999668		Proteobacteria	Alphaproteobacteria	Rhizobiales	Beijerinckiaceae	Bosea
3049198947d93e91a1cede0b580bc864	d__Bacteria;p__Proteobacteria;c__Gammaproteobacteria;o__Burkholderiales;f__Comamonadaceae;g__Delftia;s__	0.793067		Proteobacteria	Gammaproteobacteria	Burkholderiales	Comamonadaceae	Delftia
b0264e182333925bb2c89f0e61198ae6	d__Bacteria;p__Proteobacteria;c__Gammaproteobacteria;o__Burkholderiales;f__Sutterellaceae;g__Sutterella;s__	0.999564		Proteobacteria	Gammaproteobacteria	Burkholderiales	Sutterellaceae	Sutterella
3aadccece10c142eefa9df9c27952a10	d__Bacteria;p__Proteobacteria;c__Gammaproteobacteria;o__Burkholderiales;f__Comamonadaceae;g__Delftia;s__	0.825268		Proteobacteria	Gammaproteobacteria	Burkholderiales	Comamonadaceae	Delftia
2f39e5a1eb1afd276e34d8b1d9becbc0	d__Bacteria;p__Proteobacteria;c__Gammaproteobacteria;o__Burkholderiales;f__Comamonadaceae;g__Delftia;s__	0.817632		Proteobacteria	Gammaproteobacteria	Burkholderiales	Comamonadaceae	Delftia
965d6c9f8d29308d3fb7cbfd16238849	d__Bacteria;p__Bacteroidota;c__Bacteroidia;o__Bacteroidales;f__Rikenellaceae;g__Rikenellaceae_RC9_gut_group;s__	0.986906		Bacteroidota	Bacteroidia	Bacteroidales	Rikenellaceae	Rikenellaceae_RC9_gut_group
e3e6fb69a8b3ee952fccc00d1ff2274b	d__Bacteria;p__Bacteroidota;c__Bacteroidia;o__Bacteroidales;f__Rikenellaceae;g__Rikenellaceae_RC9_gut_group;s__	0.985425		Bacteroidota	Bacteroidia	Bacteroidales	Rikenellaceae	Rikenellaceae_RC9_gut_group
d9e0f53051e016bffbcda38cb0a4ddc8	d__Bacteria;p__Firmicutes;c__Bacilli;o__Staphylococcales;f__Staphylococcaceae;g__Staphylococcus;s__	0.986222		Firmicutes	Bacilli	Staphylococcales	Staphylococcaceae	Staphylococcus
e000b7458ca57b617fd5f2fddd4ebd84	d__Bacteria;p__Proteobacteria;c__Gammaproteobacteria;o__Burkholderiales;f__Comamonadaceae	0.999996		Proteobacteria	Gammaproteobacteria	Burkholderiales	Comamonadaceae
2e62a2d98f9ec337800d4eb22a793f55	d__Bacteria;p__Firmicutes;c__Bacilli;o__Erysipelotrichales;f__Erysipelatoclostridiaceae;g__Erysipelatoclostridium;s__	0.999596		Firmicutes	Bacilli	Erysipelotrichales	Erysipelatoclostridiaceae	Erysipelatoclostridium
295edf369a612c09fb62452896f1e26f	d__Bacteria;p__Firmicutes;c__Negativicutes;o__Veillonellales-Selenomonadales;f__Veillonellaceae;g__Megasphaera;s__	0.996411		Firmicutes	Negativicutes	Veillonellales-Selenomonadales	Veillonellaceae	Megasphaera
d81b191a2e938ca69dd6f33b4cd4937b	d__Bacteria;p__Proteobacteria;c__Gammaproteobacteria;o__Burkholderiales;f__Comamonadaceae;g__Delftia;s__	0.816895		Proteobacteria	Gammaproteobacteria	Burkholderiales	Comamonadaceae	Delftia
1c9fc32c710967e7767018ffa614ba66	d__Bacteria;p__Proteobacteria;c__Gammaproteobacteria;o__Burkholderiales;f__Comamonadaceae;g__Delftia;s__	0.826074		Proteobacteria	Gammaproteobacteria	Burkholderiales	Comamonadaceae	Delftia
ebe45699a0ec6235244eed6759c9c09c	d__Bacteria;p__Proteobacteria;c__Alphaproteobacteria;o__Rhizobiales;f__Beijerinckiaceae;g__Bosea;s__	0.999687		Proteobacteria	Alphaproteobacteria	Rhizobiales	Beijerinckiaceae	Bosea
cb390eb08f56e3f7692deedfd0626e0b	d__Bacteria;p__Bacteroidota;c__Bacteroidia;o__Bacteroidales;f__Tannerellaceae;g__Macellibacteroides;s__	0.999654		Bacteroidota	Bacteroidia	Bacteroidales	Tannerellaceae	Macellibacteroides
e23cd747cb8f0c0e682748c1c047efae	d__Bacteria;p__Firmicutes;c__Clostridia;o__Oscillospirales;f__Ruminococcaceae;g__Fournierella;s__	0.977825		Firmicutes	Clostridia	Oscillospirales	Ruminococcaceae	Fournierella
6e2bc992c62617e9331d4b109a976f63	d__Bacteria;p__Actinobacteriota;c__Actinobacteria;o__Propionibacteriales;f__Propionibacteriaceae;g__Cutibacterium;s__	0.999775		Actinobacteriota	Actinobacteria	Propionibacteriales	Propionibacteriaceae	Cutibacterium
a0041a54956f000f0143b476d8a88693	d__Bacteria;p__Planctomycetota;c__Phycisphaerae;o__Tepidisphaerales;f__Tepidisphaeraceae;g__Tepidisphaera;s__	0.997563		Planctomycetota	Phycisphaerae	Tepidisphaerales	Tepidisphaeraceae	Tepidisphaera
2e9b72de6eb259e7df3aa9bb1a11b03a	d__Bacteria;p__Firmicutes;c__Bacilli;o__Erysipelotrichales;f__Erysipelotrichaceae;g__Faecalibaculum;s__	0.99991		Firmicutes	Bacilli	Erysipelotrichales	Erysipelotrichaceae	Faecalibaculum
32627bf45bfb194811f40646ce4ad820	d__Bacteria;p__Firmicutes;c__Bacilli;o__Lactobacillales;f__Lactobacillaceae;g__Lentilactobacillus;s__	0.976109		Firmicutes	Bacilli	Lactobacillales	Lactobacillaceae	Lentilactobacillus
fa933eb1392b05d2a1984ef8bb74ab6e	d__Bacteria;p__Firmicutes;c__Bacilli;o__Staphylococcales;f__Staphylococcaceae;g__Staphylococcus;s__	0.992615		Firmicutes	Bacilli	Staphylococcales	Staphylococcaceae	Staphylococcus
e140dc0d2a8d1cec7a668527eb59c59c	d__Bacteria;p__Bacteroidota;c__Bacteroidia;o__Bacteroidales;f__uncultured;g__uncultured;s__	0.983908		Bacteroidota	Bacteroidia	Bacteroidales	uncultured	uncultured
4c50d2741e48776e1505f900245772c1	d__Bacteria;p__Firmicutes;c__Clostridia;o__Lachnospirales;f__Lachnospiraceae	0.999756		Firmicutes	Clostridia	Lachnospirales	Lachnospiraceae
9e6a926a41fd9b190aee00f26539139a	d__Bacteria;p__Proteobacteria;c__Gammaproteobacteria;o__Burkholderiales;f__Comamonadaceae;g__Delftia;s__	0.798693		Proteobacteria	Gammaproteobacteria	Burkholderiales	Comamonadaceae	Delftia
8d57220f442e477fb3dcdcfd37b5feb8	d__Bacteria;p__Bacteroidota;c__Bacteroidia;o__Bacteroidales;f__Bacteroidaceae;g__Bacteroides;s__	0.953355		Bacteroidota	Bacteroidia	Bacteroidales	Bacteroidaceae	Bacteroides
8ff793b5f251caf249cda359cc19f823	d__Bacteria;p__Firmicutes;c__Bacilli;o__Staphylococcales;f__Staphylococcaceae;g__Staphylococcus;s__	0.988368		Firmicutes	Bacilli	Staphylococcales	Staphylococcaceae	Staphylococcus
4e2f834690a4b016215cfb9b0382b07f	d__Bacteria;p__Proteobacteria;c__Gammaproteobacteria;o__Enterobacterales;f__Morganellaceae;g__Providencia;s__	0.991175		Proteobacteria	Gammaproteobacteria	Enterobacterales	Morganellaceae	Providencia
766f40cc4b628de5319627f9c8cdd8aa	d__Bacteria;p__Firmicutes;c__Clostridia;o__Lachnospirales;f__Lachnospiraceae	0.999996		Firmicutes	Clostridia	Lachnospirales	Lachnospiraceae
d9dc1e44a8b90ff4a4d4f943249c80db	d__Bacteria;p__Bacteroidota;c__Bacteroidia;o__Flavobacteriales;f__Weeksellaceae;g__Cloacibacterium;s__	0.999755		Bacteroidota	Bacteroidia	Flavobacteriales	Weeksellaceae	Cloacibacterium
5e1028f08cb1f72fc675129fb2ca52f6	d__Bacteria;p__Proteobacteria;c__Gammaproteobacteria;o__Burkholderiales;f__Comamonadaceae;g__Delftia;s__	0.848948		Proteobacteria	Gammaproteobacteria	Burkholderiales	Comamonadaceae	Delftia
f1360a4c04e59fde20d69d3158da1c4e	d__Bacteria;p__Bacteroidota;c__Bacteroidia;o__Bacteroidales;f__Prevotellaceae	0.723583		Bacteroidota	Bacteroidia	Bacteroidales	Prevotellaceae
f028609f87c19918e8a4e14df69c0176	d__Bacteria;p__Proteobacteria;c__Gammaproteobacteria;o__Enterobacterales;f__Alteromonadaceae;g__Rheinheimera;s__	0.999855		Proteobacteria	Gammaproteobacteria	Enterobacterales	Alteromonadaceae	Rheinheimera
c26cc78e3a05e60a1bcb3bce1fac6f40	d__Bacteria;p__Firmicutes;c__Bacilli;o__Erysipelotrichales;f__Erysipelotrichaceae;g__Ileibacterium;s__	0.999994		Firmicutes	Bacilli	Erysipelotrichales	Erysipelotrichaceae	Ileibacterium
0d7d88f86adcec4f8697e2529e09988e	d__Bacteria;p__Firmicutes;c__Bacilli;o__Staphylococcales;f__Staphylococcaceae;g__Staphylococcus;s__	0.987687		Firmicutes	Bacilli	Staphylococcales	Staphylococcaceae	Staphylococcus
c06ced43d6c02bc44fc73ac0fcf253e1	d__Bacteria;p__Proteobacteria;c__Gammaproteobacteria;o__Burkholderiales;f__Comamonadaceae;g__Delftia;s__	0.853658		Proteobacteria	Gammaproteobacteria	Burkholderiales	Comamonadaceae	Delftia
3c94f8c68202160f635c6763fe26b9c9	d__Bacteria;p__Firmicutes;c__Bacilli;o__Lactobacillales;f__Lactobacillaceae;g__Lactobacillus;s__	0.997221		Firmicutes	Bacilli	Lactobacillales	Lactobacillaceae	Lactobacillus
712fc0b77991dbade3c3b0642325ea8e	d__Bacteria;p__Firmicutes;c__Bacilli;o__Staphylococcales;f__Staphylococcaceae;g__Staphylococcus;s__	0.979705		Firmicutes	Bacilli	Staphylococcales	Staphylococcaceae	Staphylococcus
16690d6c3984f286ff259b2be56951af	d__Bacteria;p__Proteobacteria;c__Gammaproteobacteria;o__Burkholderiales;f__Comamonadaceae;g__Delftia;s__	0.813892		Proteobacteria	Gammaproteobacteria	Burkholderiales	Comamonadaceae	Delftia
4d3a8fb5acbea3869d9a0278697b62c3	d__Bacteria;p__Firmicutes;c__Clostridia;o__Peptostreptococcales-Tissierellales;f__Peptostreptococcaceae;g__Peptoclostridium;s__	0.998313		Firmicutes	Clostridia	Peptostreptococcales-Tissierellales	Peptostreptococcaceae	Peptoclostridium
c39252ff38d3179d451eb4ffe59a6544	d__Bacteria;p__Firmicutes;c__Bacilli;o__Staphylococcales;f__Staphylococcaceae;g__Staphylococcus;s__	0.984922		Firmicutes	Bacilli	Staphylococcales	Staphylococcaceae	Staphylococcus
f5c688fb6ae8bec19c07e6356bcbd5a4	d__Bacteria;p__Proteobacteria;c__Gammaproteobacteria;o__Burkholderiales;f__Comamonadaceae;g__Delftia;s__	0.840751		Proteobacteria	Gammaproteobacteria	Burkholderiales	Comamonadaceae	Delftia
96b1124ec34a6020d0f632ff36d00271	d__Bacteria;p__Firmicutes;c__Bacilli;o__Staphylococcales;f__Staphylococcaceae;g__Staphylococcus;s__	0.987103		Firmicutes	Bacilli	Staphylococcales	Staphylococcaceae	Staphylococcus
abd59dc00b2a00cb50f745167505a58e	d__Bacteria;p__Firmicutes;c__Bacilli;o__Erysipelotrichales;f__Erysipelotrichaceae;g__[Clostridium]_innocuum_group;s__	0.989822		Firmicutes	Bacilli	Erysipelotrichales	Erysipelotrichaceae	[Clostridium]_innocuum_group
a8be4d3ce91c85050f71608044f58e46	d__Bacteria;p__Proteobacteria;c__Gammaproteobacteria;o__Enterobacterales;f__Enterobacteriaceae	0.889227		Proteobacteria	Gammaproteobacteria	Enterobacterales	Enterobacteriaceae
422bc0490080f29f4babe123173f2775	d__Bacteria;p__Firmicutes;c__Bacilli;o__Staphylococcales;f__Staphylococcaceae;g__Staphylococcus;s__	0.982392		Firmicutes	Bacilli	Staphylococcales	Staphylococcaceae	Staphylococcus
d9a95981981e9d16aced712f497c91a7	d__Bacteria;p__Firmicutes;c__Clostridia;o__Lachnospirales;f__Lachnospiraceae	0.999952		Firmicutes	Clostridia	Lachnospirales	Lachnospiraceae
69adc231e00701d12a231c9ef8e30f09	d__Bacteria;p__Cyanobacteria;c__Cyanobacteriia;o__Chloroplast;f__Chloroplast;g__Chloroplast;s__	0.999998		Cyanobacteria	Cyanobacteriia	Chloroplast	Chloroplast	Chloroplast
a9c4b93a3a64ec3fefc735b1616a6812	d__Bacteria;p__Firmicutes;c__Bacilli;o__Bacillales	0.998407		Firmicutes	Bacilli	Bacillales
566429d41bbf9a25fb967a20f6c5271a	d__Bacteria;p__Firmicutes;c__Clostridia;o__Christensenellales;f__Christensenellaceae;g__Christensenellaceae_R-7_group;s__	0.890267		Firmicutes	Clostridia	Christensenellales	Christensenellaceae	Christensenellaceae_R-7_group
ba616bb83ebcd61314e18f5e816154d0	d__Bacteria;p__Firmicutes;c__Clostridia;o__Lachnospirales;f__Lachnospiraceae;g__Frisingicoccus;s__	0.880763		Firmicutes	Clostridia	Lachnospirales	Lachnospiraceae	Frisingicoccus
86352f697464402012efbee2cd026c5f	d__Bacteria;p__Firmicutes;c__Bacilli;o__Staphylococcales;f__Staphylococcaceae;g__Staphylococcus;s__	0.97752		Firmicutes	Bacilli	Staphylococcales	Staphylococcaceae	Staphylococcus
3bc9394032dcc0798999895f9fae6e4d	d__Bacteria;p__Firmicutes;c__Bacilli;o__Erysipelotrichales;f__Erysipelatoclostridiaceae;g__UCG-004;s__	0.989722		Firmicutes	Bacilli	Erysipelotrichales	Erysipelatoclostridiaceae	UCG-004
e4f5cb9fd8b5b8937f3d269c2d62db43	d__Bacteria;p__Proteobacteria;c__Alphaproteobacteria;o__Caulobacterales;f__Caulobacteraceae;g__Brevundimonas;s__	0.99964		Proteobacteria	Alphaproteobacteria	Caulobacterales	Caulobacteraceae	Brevundimonas
f97ce89f74f4854faba63309487d6701	d__Bacteria;p__Firmicutes;c__Clostridia;o__Clostridia_vadinBB60_group;f__Clostridia_vadinBB60_group;g__Clostridia_vadinBB60_group;s__	0.971547		Firmicutes	Clostridia	Clostridia_vadinBB60_group	Clostridia_vadinBB60_group	Clostridia_vadinBB60_group
988fa39844d49cbdada7b7539eba5bf7	d__Bacteria;p__Proteobacteria;c__Gammaproteobacteria;o__Burkholderiales;f__Comamonadaceae	0.999969		Proteobacteria	Gammaproteobacteria	Burkholderiales	Comamonadaceae
7cb75fe690cb25f66fd875d04aa7b334	d__Bacteria;p__Firmicutes;c__Bacilli;o__Staphylococcales;f__Staphylococcaceae;g__Staphylococcus;s__	0.988767		Firmicutes	Bacilli	Staphylococcales	Staphylococcaceae	Staphylococcus
299840029f8465452c8475d61d283bf0	d__Bacteria;p__Bacteroidota;c__Bacteroidia;o__Bacteroidales;f__uncultured;g__uncultured;s__	0.972621		Bacteroidota	Bacteroidia	Bacteroidales	uncultured	uncultured
94341ae5aca6bdcdb924e7764297a760	d__Bacteria;p__Proteobacteria;c__Gammaproteobacteria;o__Burkholderiales;f__Comamonadaceae;g__Delftia;s__	0.81089		Proteobacteria	Gammaproteobacteria	Burkholderiales	Comamonadaceae	Delftia
767274fa57a7ddbe6191944662b4a1d7	d__Bacteria;p__Proteobacteria;c__Gammaproteobacteria;o__Burkholderiales;f__Comamonadaceae;g__Delftia;s__	0.84894		Proteobacteria	Gammaproteobacteria	Burkholderiales	Comamonadaceae	Delftia
7f3943d1e54144f2522e9cb52c3ddbc1	d__Bacteria;p__Proteobacteria;c__Gammaproteobacteria;o__Burkholderiales;f__Comamonadaceae;g__Delftia;s__	0.841403		Proteobacteria	Gammaproteobacteria	Burkholderiales	Comamonadaceae	Delftia
27edfee88c50d4564646b2b9eb4d0bca	d__Bacteria;p__Proteobacteria;c__Gammaproteobacteria;o__Burkholderiales;f__Comamonadaceae;g__Delftia;s__	0.805936		Proteobacteria	Gammaproteobacteria	Burkholderiales	Comamonadaceae	Delftia
599e99c306eca6755eba586e72ead1f3	d__Bacteria;p__Firmicutes;c__Bacilli;o__Staphylococcales;f__Staphylococcaceae;g__Staphylococcus;s__	0.988728		Firmicutes	Bacilli	Staphylococcales	Staphylococcaceae	Staphylococcus
f0fd74e2292390a5d8bb8c953611e1ef	d__Bacteria;p__Proteobacteria;c__Alphaproteobacteria;o__Rhizobiales;f__Beijerinckiaceae;g__Methylobacterium-Methylorubrum;s__	0.999313		Proteobacteria	Alphaproteobacteria	Rhizobiales	Beijerinckiaceae	Methylobacterium-Methylorubrum
d54dc0b4b30117cf9cad82b8dac705d5	d__Bacteria;p__Firmicutes;c__Bacilli;o__Lactobacillales;f__Lactobacillaceae;g__Lentilactobacillus;s__	0.967776		Firmicutes	Bacilli	Lactobacillales	Lactobacillaceae	Lentilactobacillus
dfe759989fe94fcabb0d37f07407fa95	d__Bacteria;p__Firmicutes;c__Clostridia;o__Lachnospirales;f__Lachnospiraceae	0.999985		Firmicutes	Clostridia	Lachnospirales	Lachnospiraceae
a54e6da5b0020b137a9d77f53a11140b	d__Bacteria;p__Proteobacteria;c__Gammaproteobacteria;o__Burkholderiales;f__Comamonadaceae;g__Delftia;s__	0.827166		Proteobacteria	Gammaproteobacteria	Burkholderiales	Comamonadaceae	Delftia
cb4302f7b797edd6d22206fd74c0224c	d__Bacteria;p__Firmicutes;c__Bacilli;o__Staphylococcales;f__Staphylococcaceae;g__Staphylococcus;s__	0.983747		Firmicutes	Bacilli	Staphylococcales	Staphylococcaceae	Staphylococcus
9f455ee40b314f84311a61ff54147bbc	d__Bacteria;p__Proteobacteria;c__Gammaproteobacteria;o__Burkholderiales;f__Comamonadaceae;g__Delftia;s__	0.774781		Proteobacteria	Gammaproteobacteria	Burkholderiales	Comamonadaceae	Delftia
f9a1aa1fbfa90b9549a6aea35c01b2dd	d__Bacteria;p__Proteobacteria;c__Gammaproteobacteria;o__Burkholderiales;f__Comamonadaceae;g__Delftia;s__	0.814137		Proteobacteria	Gammaproteobacteria	Burkholderiales	Comamonadaceae	Delftia
8a2cd4710fa30a88db9c9523b9df2ddc	d__Bacteria;p__Proteobacteria;c__Gammaproteobacteria;o__Burkholderiales;f__Comamonadaceae;g__Delftia;s__	0.834698		Proteobacteria	Gammaproteobacteria	Burkholderiales	Comamonadaceae	Delftia
7315f30ea31c87097f60cf9692828e9d	d__Bacteria;p__Firmicutes;c__Bacilli;o__Staphylococcales;f__Staphylococcaceae;g__Staphylococcus;s__	0.986368		Firmicutes	Bacilli	Staphylococcales	Staphylococcaceae	Staphylococcus
d4dc47fa5bca7bf81dc5adc2388fc780	d__Bacteria;p__Actinobacteriota;c__Actinobacteria;o__Corynebacteriales;f__Mycobacteriaceae;g__Mycobacterium;s__	0.9996		Actinobacteriota	Actinobacteria	Corynebacteriales	Mycobacteriaceae	Mycobacterium
4b18ec8bdc3141bbb7cfb51b095fe955	d__Bacteria;p__Firmicutes;c__Bacilli;o__Staphylococcales;f__Staphylococcaceae;g__Staphylococcus;s__	0.991486		Firmicutes	Bacilli	Staphylococcales	Staphylococcaceae	Staphylococcus
1270d7b423d8a663a3f010820fc6a3da	d__Bacteria;p__Firmicutes;c__Bacilli;o__Lactobacillales;f__Lactobacillaceae;g__Lacticaseibacillus;s__	0.992475		Firmicutes	Bacilli	Lactobacillales	Lactobacillaceae	Lacticaseibacillus
66e844d2fb823605503c25726c54c885	d__Bacteria;p__Firmicutes;c__Clostridia;o__Lachnospirales;f__Lachnospiraceae	0.99999		Firmicutes	Clostridia	Lachnospirales	Lachnospiraceae
258cf16c3e5682e2492906b24e97af5e	d__Bacteria;p__Proteobacteria;c__Gammaproteobacteria;o__Burkholderiales;f__Comamonadaceae;g__Delftia;s__	0.795199		Proteobacteria	Gammaproteobacteria	Burkholderiales	Comamonadaceae	Delftia
b26bd21341e37694755181f8eb6daa0c	d__Bacteria;p__Proteobacteria;c__Gammaproteobacteria;o__Pseudomonadales;f__Pseudomonadaceae;g__Pseudomonas;s__	0.992029		Proteobacteria	Gammaproteobacteria	Pseudomonadales	Pseudomonadaceae	Pseudomonas
2a425774bae2890c5a3965c371699951	d__Bacteria;p__Proteobacteria;c__Gammaproteobacteria;o__Burkholderiales;f__Comamonadaceae;g__Delftia;s__	0.774533		Proteobacteria	Gammaproteobacteria	Burkholderiales	Comamonadaceae	Delftia
35560153453de83e1d30ad6f7b63e49d	d__Bacteria;p__Firmicutes;c__Bacilli;o__Bacillales;f__Planococcaceae	0.987005		Firmicutes	Bacilli	Bacillales	Planococcaceae
b8f4d2f37e889c859dae5e0b3d6bafb0	d__Bacteria;p__Proteobacteria;c__Gammaproteobacteria;o__Xanthomonadales;f__Xanthomonadaceae;g__Stenotrophomonas;s__	0.999946		Proteobacteria	Gammaproteobacteria	Xanthomonadales	Xanthomonadaceae	Stenotrophomonas
047fda2e1880ccc3c6673a57b459f8de	d__Bacteria;p__Firmicutes;c__Clostridia;o__Clostridiales;f__Caloramatoraceae;g__Fonticella;s__	0.996741		Firmicutes	Clostridia	Clostridiales	Caloramatoraceae	Fonticella
5eafe85dc36f2a05c9795acebf1e43e2	d__Bacteria;p__Proteobacteria;c__Gammaproteobacteria;o__Burkholderiales;f__Comamonadaceae;g__Delftia;s__	0.836066		Proteobacteria	Gammaproteobacteria	Burkholderiales	Comamonadaceae	Delftia
2e4b9bad9d3ccd174fba13413ae28fc9	d__Bacteria;p__Firmicutes;c__Bacilli;o__RF39;f__RF39;g__RF39;s__	0.999986		Firmicutes	Bacilli	RF39	RF39	RF39
de63f905c92134ac6fad808cf1d4f2bf	d__Bacteria;p__Bacteroidota;c__Bacteroidia;o__Bacteroidales;f__Muribaculaceae;g__Muribaculaceae;s__	0.999267		Bacteroidota	Bacteroidia	Bacteroidales	Muribaculaceae	Muribaculaceae
29ef821c89ff1d4d5dbceafeea03a4f4	d__Bacteria;p__Firmicutes;c__Clostridia;o__Lachnospirales;f__Lachnospiraceae	0.999762		Firmicutes	Clostridia	Lachnospirales	Lachnospiraceae
ec64596a24faacc48028c2c6f559262f	d__Bacteria;p__Proteobacteria;c__Alphaproteobacteria;o__Sphingomonadales;f__Sphingomonadaceae;g__Novosphingobium;s__	0.865268		Proteobacteria	Alphaproteobacteria	Sphingomonadales	Sphingomonadaceae	Novosphingobium
55d83c393749655defdd53a0568080cc	d__Bacteria;p__Firmicutes;c__Clostridia;o__Clostridiales;f__Clostridiaceae;g__Clostridium_sensu_stricto_12;s__	0.999097		Firmicutes	Clostridia	Clostridiales	Clostridiaceae	Clostridium_sensu_stricto_12
97959a1f26cb5f7a7cc397edf96be00b	d__Bacteria;p__Proteobacteria;c__Alphaproteobacteria;o__Rickettsiales;f__Mitochondria;g__Mitochondria;s__	0.999992		Proteobacteria	Alphaproteobacteria	Rickettsiales	Mitochondria	Mitochondria
1d6324a42af8ad2b521f71faed9f1e37	d__Bacteria;p__Proteobacteria;c__Gammaproteobacteria;o__Burkholderiales;f__Comamonadaceae;g__Delftia;s__	0.77458		Proteobacteria	Gammaproteobacteria	Burkholderiales	Comamonadaceae	Delftia
ebfd5e42cea0794f73e6ac7eb780927c	d__Bacteria;p__Bacteroidota;c__Bacteroidia;o__Bacteroidales;f__Prevotellaceae	0.999845		Bacteroidota	Bacteroidia	Bacteroidales	Prevotellaceae
2b50925dabd1236ee4bc3517327640fa	d__Bacteria;p__Firmicutes;c__Bacilli;o__Staphylococcales;f__Staphylococcaceae;g__Staphylococcus;s__	0.982151		Firmicutes	Bacilli	Staphylococcales	Staphylococcaceae	Staphylococcus
69bc687aadb728c75bf9f9603c724a98	d__Bacteria;p__Proteobacteria;c__Gammaproteobacteria;o__Burkholderiales;f__Comamonadaceae	0.999997		Proteobacteria	Gammaproteobacteria	Burkholderiales	Comamonadaceae
20bc086b76d888ac0c3c15b4d056663d	d__Bacteria;p__Bacteroidota;c__Bacteroidia;o__Bacteroidales;f__Prevotellaceae	0.999744		Bacteroidota	Bacteroidia	Bacteroidales	Prevotellaceae
19c047b293b3858360a7561f74829244	d__Bacteria;p__Firmicutes;c__Bacilli;o__Staphylococcales;f__Staphylococcaceae;g__Staphylococcus;s__	0.984212		Firmicutes	Bacilli	Staphylococcales	Staphylococcaceae	Staphylococcus
87394af776337dcd4c2990d0983d3426	d__Bacteria;p__Proteobacteria;c__Gammaproteobacteria;o__Pseudomonadales;f__Pseudomonadaceae;g__Pseudomonas;s__	0.921628		Proteobacteria	Gammaproteobacteria	Pseudomonadales	Pseudomonadaceae	Pseudomonas
4529c64571c5458114df635026355032	d__Bacteria;p__Firmicutes;c__Clostridia;o__Lachnospirales;f__Lachnospiraceae;g__Fusicatenibacter;s__	0.97473		Firmicutes	Clostridia	Lachnospirales	Lachnospiraceae	Fusicatenibacter
7e213c9aa4857dd0097cde2798d77227	d__Bacteria;p__Firmicutes;c__Bacilli;o__Lactobacillales;f__Lactobacillaceae;g__Liquorilactobacillus;s__	0.781738		Firmicutes	Bacilli	Lactobacillales	Lactobacillaceae	Liquorilactobacillus
c1d5f7b5cde37bd3e859767751a1e68b	d__Bacteria;p__Proteobacteria;c__Gammaproteobacteria;o__Xanthomonadales;f__Xanthomonadaceae;g__Stenotrophomonas;s__	0.999103		Proteobacteria	Gammaproteobacteria	Xanthomonadales	Xanthomonadaceae	Stenotrophomonas
25bfcac70a3c41261a6726b2ff87f19d	d__Bacteria;p__Firmicutes;c__Bacilli;o__Erysipelotrichales;f__Erysipelotrichaceae;g__[Clostridium]_innocuum_group;s__	0.994482		Firmicutes	Bacilli	Erysipelotrichales	Erysipelotrichaceae	[Clostridium]_innocuum_group
d3008e48a65dba3c99b01e6e629479b7	d__Bacteria;p__Firmicutes;c__Clostridia;o__Clostridiales;f__Clostridiaceae;g__Clostridium_sensu_stricto_12;s__	0.999398		Firmicutes	Clostridia	Clostridiales	Clostridiaceae	Clostridium_sensu_stricto_12
6c865c87dccbafcd0875528bb3a7d3e4	d__Bacteria;p__Firmicutes;c__Bacilli;o__Staphylococcales;f__Staphylococcaceae;g__Staphylococcus;s__	0.988841		Firmicutes	Bacilli	Staphylococcales	Staphylococcaceae	Staphylococcus
84c820981ee246face936bc3b8ca3cf9	d__Bacteria;p__Proteobacteria;c__Alphaproteobacteria;o__Rhizobiales;f__A0839;g__A0839;s__	0.999976		Proteobacteria	Alphaproteobacteria	Rhizobiales	A0839	A0839
5fea63777ad71f286ec7b698fea24a88	d__Bacteria;p__Firmicutes;c__Bacilli;o__Staphylococcales;f__Staphylococcaceae;g__Staphylococcus;s__	0.986234		Firmicutes	Bacilli	Staphylococcales	Staphylococcaceae	Staphylococcus
aa4004521c8cf6b718e357a16f26ffcd	d__Bacteria;p__Bacteroidota;c__Bacteroidia;o__Bacteroidales;f__Prevotellaceae;g__uncultured;s__	0.745218		Bacteroidota	Bacteroidia	Bacteroidales	Prevotellaceae	uncultured
b0f8440e5dfe00f22a6993b380d5f740	d__Bacteria;p__Proteobacteria;c__Gammaproteobacteria;o__Enterobacterales;f__Enterobacteriaceae;g__Escherichia-Shigella;s__	0.894174		Proteobacteria	Gammaproteobacteria	Enterobacterales	Enterobacteriaceae	Escherichia-Shigella
19f7e7c550b879fd7f7abffe09b1582b	d__Bacteria;p__Proteobacteria;c__Gammaproteobacteria;o__Burkholderiales;f__Comamonadaceae;g__Delftia;s__	0.854269		Proteobacteria	Gammaproteobacteria	Burkholderiales	Comamonadaceae	Delftia
61715bb475e62750e0ee36fa55affffe	d__Bacteria;p__Proteobacteria;c__Alphaproteobacteria;o__Sphingomonadales;f__Sphingomonadaceae	0.999983		Proteobacteria	Alphaproteobacteria	Sphingomonadales	Sphingomonadaceae
e53ba5ae7f5461cc0da9bab4eb9dc5af	d__Bacteria;p__Firmicutes;c__Bacilli;o__Lactobacillales;f__Lactobacillaceae;g__Liquorilactobacillus;s__	0.815567		Firmicutes	Bacilli	Lactobacillales	Lactobacillaceae	Liquorilactobacillus
0f5132cd40e7c47a9b0ee7460dad2db2	d__Bacteria;p__Firmicutes;c__Clostridia;o__Lachnospirales;f__Lachnospiraceae;g__Agathobacter;s__	0.964474		Firmicutes	Clostridia	Lachnospirales	Lachnospiraceae	Agathobacter
2bff16292673313bb609cf46b0a3f3f1	d__Bacteria;p__Proteobacteria;c__Gammaproteobacteria;o__Burkholderiales;f__Comamonadaceae;g__Delftia;s__	0.81311		Proteobacteria	Gammaproteobacteria	Burkholderiales	Comamonadaceae	Delftia
3f770e1118a1bc148a007a777fef9d78	d__Bacteria;p__Actinobacteriota;c__Coriobacteriia;o__Coriobacteriales;f__Coriobacteriaceae	0.998493		Actinobacteriota	Coriobacteriia	Coriobacteriales	Coriobacteriaceae
61aacad5f37e7a38facd45431d66c90c	d__Bacteria;p__Firmicutes;c__Clostridia;o__Clostridiales;f__Oxobacteraceae;g__Oxobacter;s__	0.988331		Firmicutes	Clostridia	Clostridiales	Oxobacteraceae	Oxobacter
546d9a19451aa62fdf0c287d6755a033	d__Bacteria;p__Firmicutes;c__Bacilli;o__Lactobacillales;f__Lactobacillaceae;g__Limosilactobacillus;s__	0.873835		Firmicutes	Bacilli	Lactobacillales	Lactobacillaceae	Limosilactobacillus
876c22428badc1212d64bb199c38bea2	d__Bacteria;p__Firmicutes;c__Bacilli;o__Staphylococcales;f__Staphylococcaceae;g__Staphylococcus;s__	0.986992		Firmicutes	Bacilli	Staphylococcales	Staphylococcaceae	Staphylococcus
005cacb5ac6be76dd37571c83affc1af	d__Bacteria;p__Firmicutes;c__Bacilli;o__Lactobacillales;f__Lactobacillaceae;g__Ligilactobacillus;s__	0.998734		Firmicutes	Bacilli	Lactobacillales	Lactobacillaceae	Ligilactobacillus
748da7c994eb2bb8ff421d2c6fd16dbe	d__Bacteria;p__Firmicutes;c__Bacilli;o__Acholeplasmatales;f__Acholeplasmataceae;g__Acholeplasma;s__	0.999115		Firmicutes	Bacilli	Acholeplasmatales	Acholeplasmataceae	Acholeplasma
d1e6ce182e3ef8faf550afaee31e9cd1	d__Bacteria;p__Firmicutes;c__Bacilli;o__Lactobacillales;f__Lactobacillaceae	0.999998		Firmicutes	Bacilli	Lactobacillales	Lactobacillaceae
b1a41fe60943f9a3af0c48070575646d	d__Bacteria;p__Bacteroidota;c__Bacteroidia;o__Bacteroidales;f__Prevotellaceae;g__Prevotella_7;s__	0.782899		Bacteroidota	Bacteroidia	Bacteroidales	Prevotellaceae	Prevotella_7
00222e1927577694667bdbcb07c42052	d__Bacteria;p__Bacteroidota;c__Bacteroidia;o__Bacteroidales;f__Rikenellaceae;g__Rikenellaceae_RC9_gut_group;s__	0.991148		Bacteroidota	Bacteroidia	Bacteroidales	Rikenellaceae	Rikenellaceae_RC9_gut_group
2f9cff39d759d43b69e3fc129e577013	d__Bacteria;p__Proteobacteria;c__Gammaproteobacteria;o__Enterobacterales;f__Erwiniaceae;g__Incertae_Sedis;s__	0.777025		Proteobacteria	Gammaproteobacteria	Enterobacterales	Erwiniaceae	Incertae_Sedis
8432dec9abc065a60ff1dc695b2ee294	d__Bacteria;p__Proteobacteria;c__Alphaproteobacteria	0.949106		Proteobacteria	Alphaproteobacteria
4b4d20b1087b126a20db1878876a8d6a	d__Bacteria;p__Actinobacteriota;c__Coriobacteriia;o__Coriobacteriales;f__Coriobacteriaceae;g__Collinsella;s__	0.999966		Actinobacteriota	Coriobacteriia	Coriobacteriales	Coriobacteriaceae	Collinsella
d360a86da7f32b468c1e6eb4c5301255	d__Bacteria;p__Bacteroidota;c__Bacteroidia;o__Bacteroidales;f__Rikenellaceae;g__Rikenellaceae_RC9_gut_group;s__	0.990356		Bacteroidota	Bacteroidia	Bacteroidales	Rikenellaceae	Rikenellaceae_RC9_gut_group
3c1a90eb4e4c968897d4491128aef0ce	d__Bacteria;p__Proteobacteria;c__Gammaproteobacteria;o__Burkholderiales;f__Comamonadaceae;g__Delftia;s__	0.842114		Proteobacteria	Gammaproteobacteria	Burkholderiales	Comamonadaceae	Delftia
3cfc23b1d2325d01d507ceb52e61c76b	d__Bacteria;p__Proteobacteria;c__Gammaproteobacteria;o__Pseudomonadales;f__Moraxellaceae;g__Acinetobacter;s__	0.999992		Proteobacteria	Gammaproteobacteria	Pseudomonadales	Moraxellaceae	Acinetobacter
c0172bcca227fe35a3039457ab97c5e0	d__Bacteria;p__Bacteroidota;c__Bacteroidia;o__Sphingobacteriales;f__Sphingobacteriaceae;g__Sphingobacterium;s__	0.902543		Bacteroidota	Bacteroidia	Sphingobacteriales	Sphingobacteriaceae	Sphingobacterium
bf93ee6ccc44627239c92234d031253a	d__Bacteria;p__Firmicutes;c__Bacilli;o__Erysipelotrichales;f__Erysipelatoclostridiaceae;g__Catenibacterium;s__	0.999856		Firmicutes	Bacilli	Erysipelotrichales	Erysipelatoclostridiaceae	Catenibacterium
3ed412cb1f28f8deaba8d58efca1b465	d__Bacteria;p__Proteobacteria;c__Gammaproteobacteria;o__Xanthomonadales;f__Xanthomonadaceae;g__Stenotrophomonas;s__	0.999954		Proteobacteria	Gammaproteobacteria	Xanthomonadales	Xanthomonadaceae	Stenotrophomonas
1e06f057fc98d5b65fac0678aa1b0926	d__Bacteria;p__Firmicutes;c__Clostridia	0.845049		Firmicutes	Clostridia
dd050d095ef92ffa589810b810963316	d__Bacteria;p__Firmicutes;c__Clostridia;o__Oscillospirales;f__Ruminococcaceae	0.999823		Firmicutes	Clostridia	Oscillospirales	Ruminococcaceae
01648922ad00f17c9b4694ce05c7335f	d__Bacteria;p__Proteobacteria;c__Alphaproteobacteria;o__Sphingomonadales;f__Sphingomonadaceae;g__Sphingobium;s__	0.834998		Proteobacteria	Alphaproteobacteria	Sphingomonadales	Sphingomonadaceae	Sphingobium
5c0f39afc619f496df127dc50f6b3801	d__Bacteria;p__Bacteroidota;c__Bacteroidia;o__Bacteroidales;f__uncultured;g__uncultured;s__	0.990358		Bacteroidota	Bacteroidia	Bacteroidales	uncultured	uncultured
e39e13db0c55e271793025446133ecf0	d__Bacteria;p__Proteobacteria;c__Gammaproteobacteria;o__Burkholderiales;f__Comamonadaceae;g__Delftia;s__	0.819779		Proteobacteria	Gammaproteobacteria	Burkholderiales	Comamonadaceae	Delftia
168b86197f419b4bd314c42ebcce5d5d	d__Bacteria;p__Bacteroidota;c__Bacteroidia;o__Bacteroidales;f__uncultured;g__uncultured;s__	0.971963		Bacteroidota	Bacteroidia	Bacteroidales	uncultured	uncultured
1fdb7f15357f277e28d0c90f1338812a	d__Bacteria;p__Firmicutes;c__Clostridia;o__Oscillospirales;f__Oscillospiraceae	0.999815		Firmicutes	Clostridia	Oscillospirales	Oscillospiraceae
b463429541bb08b06c905c6d3bcd3a69	d__Bacteria;p__Firmicutes;c__Bacilli;o__Staphylococcales;f__Staphylococcaceae;g__Staphylococcus;s__	0.982425		Firmicutes	Bacilli	Staphylococcales	Staphylococcaceae	Staphylococcus
3311fd299e9a49bcac0afbb5b887ed94	d__Bacteria;p__Proteobacteria;c__Gammaproteobacteria;o__Burkholderiales;f__Comamonadaceae;g__Delftia;s__	0.816677		Proteobacteria	Gammaproteobacteria	Burkholderiales	Comamonadaceae	Delftia
cc0d4b417f7b116da0061a2bc050a0f7	d__Bacteria;p__Bacteroidota;c__Bacteroidia;o__Bacteroidales;f__Tannerellaceae	0.931111		Bacteroidota	Bacteroidia	Bacteroidales	Tannerellaceae
014e1e4a1acbff2e56ae5ae971ab03cd	d__Bacteria;p__Actinobacteriota;c__Rubrobacteria;o__Rubrobacterales;f__Rubrobacteriaceae;g__Rubrobacter;s__	0.99997		Actinobacteriota	Rubrobacteria	Rubrobacterales	Rubrobacteriaceae	Rubrobacter
748a195b6847f0324c1d91f911b4fc41	d__Bacteria;p__Proteobacteria;c__Alphaproteobacteria;o__Sphingomonadales;f__Sphingomonadaceae	0.999926		Proteobacteria	Alphaproteobacteria	Sphingomonadales	Sphingomonadaceae
752a7ef91a27d15b3ebe8d7b600fef16	d__Bacteria;p__Proteobacteria;c__Gammaproteobacteria;o__Enterobacterales;f__Vibrionaceae;g__Vibrio;s__	0.80013		Proteobacteria	Gammaproteobacteria	Enterobacterales	Vibrionaceae	Vibrio
61657f57c02782eb33634930cd101f08	d__Bacteria;p__Proteobacteria;c__Alphaproteobacteria;o__Sphingomonadales;f__Sphingomonadaceae;g__Sphingopyxis;s__	0.99834		Proteobacteria	Alphaproteobacteria	Sphingomonadales	Sphingomonadaceae	Sphingopyxis
895d75a7be44c1b2847c61d5082fa45d	d__Bacteria;p__Proteobacteria;c__Gammaproteobacteria;o__Burkholderiales;f__Comamonadaceae;g__Delftia;s__	0.819436		Proteobacteria	Gammaproteobacteria	Burkholderiales	Comamonadaceae	Delftia
ab8a538b6a14a899308b304edd5bd273	d__Bacteria;p__Proteobacteria;c__Gammaproteobacteria;o__Burkholderiales;f__Comamonadaceae;g__Delftia;s__	0.774568		Proteobacteria	Gammaproteobacteria	Burkholderiales	Comamonadaceae	Delftia
d79e9164e0842518b49d209a8c876e46	d__Bacteria;p__Firmicutes;c__Clostridia;o__Oscillospirales;f__Ruminococcaceae;g__Caproiciproducens;s__	0.947959		Firmicutes	Clostridia	Oscillospirales	Ruminococcaceae	Caproiciproducens
afd184941c3cad55e79faabcdc243048	d__Bacteria;p__Proteobacteria;c__Alphaproteobacteria;o__Acetobacterales;f__Acetobacteraceae;g__Acetobacter;s__	0.995358		Proteobacteria	Alphaproteobacteria	Acetobacterales	Acetobacteraceae	Acetobacter
0bfb791440cdf47666e938410e7e5575	d__Bacteria;p__Firmicutes;c__Bacilli;o__Staphylococcales;f__Staphylococcaceae;g__Staphylococcus;s__	0.986506		Firmicutes	Bacilli	Staphylococcales	Staphylococcaceae	Staphylococcus
a90145960949238667af0b9a8d20ac1a	d__Bacteria;p__Firmicutes;c__Clostridia;o__Oscillospirales;f__Ruminococcaceae;g__Caproiciproducens;s__	0.944109		Firmicutes	Clostridia	Oscillospirales	Ruminococcaceae	Caproiciproducens
6bf4125ffdcb158c283fc8eb19bcd0a1	d__Bacteria;p__Firmicutes;c__Clostridia;o__Lachnospirales;f__Lachnospiraceae;g__CHKCI001;s__	0.98914		Firmicutes	Clostridia	Lachnospirales	Lachnospiraceae	CHKCI001
368ee9ca247ff82763de2758c7a4eb7c	d__Bacteria;p__Proteobacteria;c__Gammaproteobacteria;o__Burkholderiales;f__Burkholderiaceae;g__Ralstonia;s__	0.999847		Proteobacteria	Gammaproteobacteria	Burkholderiales	Burkholderiaceae	Ralstonia
115105e12c08de1e86228a84b949d094	d__Bacteria;p__Proteobacteria;c__Gammaproteobacteria;o__Burkholderiales;f__Comamonadaceae;g__Delftia;s__	0.817229		Proteobacteria	Gammaproteobacteria	Burkholderiales	Comamonadaceae	Delftia
5c7ffc0d9e7241a00e6a2fc844bd8503	d__Bacteria;p__Proteobacteria;c__Gammaproteobacteria;o__Burkholderiales;f__Comamonadaceae	0.999977		Proteobacteria	Gammaproteobacteria	Burkholderiales	Comamonadaceae
90162655a7fd6fad66da602eae76f97b	d__Bacteria;p__Proteobacteria;c__Gammaproteobacteria;o__Burkholderiales;f__Sutterellaceae;g__Sutterella;s__	0.999993		Proteobacteria	Gammaproteobacteria	Burkholderiales	Sutterellaceae	Sutterella
f15c0b52432baa03dcf81bee653fd786	d__Bacteria;p__Proteobacteria;c__Alphaproteobacteria;o__Caulobacterales;f__Caulobacteraceae;g__uncultured;s__	0.852231		Proteobacteria	Alphaproteobacteria	Caulobacterales	Caulobacteraceae	uncultured
033cc08119871a865a233e75950d9d31	d__Bacteria	1
9791e848596f9307633708c9db485f11	d__Bacteria;p__Proteobacteria;c__Gammaproteobacteria;o__Burkholderiales;f__Comamonadaceae;g__Delftia;s__	0.793411		Proteobacteria	Gammaproteobacteria	Burkholderiales	Comamonadaceae	Delftia
4ede8391c01c963ef298d75686651181	d__Bacteria;p__Bacteroidota;c__Bacteroidia;o__Bacteroidales;f__Bacteroidaceae;g__Bacteroides;s__	0.994016		Bacteroidota	Bacteroidia	Bacteroidales	Bacteroidaceae	Bacteroides
49cf3fa751f15d417109dc1bf3525b2d	d__Bacteria;p__Bacteroidota;c__Bacteroidia;o__Bacteroidales;f__Prevotellaceae	0.999339		Bacteroidota	Bacteroidia	Bacteroidales	Prevotellaceae
2c61e64600273e984c8864a2206bc4b5	d__Bacteria;p__Firmicutes;c__Clostridia;o__Clostridia_vadinBB60_group;f__Clostridia_vadinBB60_group;g__Clostridia_vadinBB60_group;s__	0.978367		Firmicutes	Clostridia	Clostridia_vadinBB60_group	Clostridia_vadinBB60_group	Clostridia_vadinBB60_group
f80e5892b6be4fd08a395a53fa4ea6af	d__Bacteria;p__Firmicutes;c__Clostridia;o__Peptostreptococcales-Tissierellales;f__Peptostreptococcaceae;g__Peptoclostridium;s__	0.998403		Firmicutes	Clostridia	Peptostreptococcales-Tissierellales	Peptostreptococcaceae	Peptoclostridium
2847baa869654847d746db5dfad4e0a3	d__Bacteria;p__Firmicutes;c__Clostridia;o__Clostridia_vadinBB60_group;f__Clostridia_vadinBB60_group;g__Clostridia_vadinBB60_group;s__	0.96891		Firmicutes	Clostridia	Clostridia_vadinBB60_group	Clostridia_vadinBB60_group	Clostridia_vadinBB60_group
b1c319973dd3451b23fa9671c0ffab5f	d__Bacteria;p__Firmicutes;c__Clostridia;o__Lachnospirales;f__Lachnospiraceae	0.999846		Firmicutes	Clostridia	Lachnospirales	Lachnospiraceae
967cf2c2e6c1b16ef424dba0f520dd44	d__Bacteria;p__Proteobacteria;c__Gammaproteobacteria;o__Enterobacterales;f__Shewanellaceae;g__Shewanella;s__	0.999983		Proteobacteria	Gammaproteobacteria	Enterobacterales	Shewanellaceae	Shewanella
f4d0ce6b6ec2c394b5a45e54792b10bf	d__Bacteria;p__Firmicutes;c__Bacilli;o__Staphylococcales;f__Staphylococcaceae;g__Staphylococcus;s__	0.990098		Firmicutes	Bacilli	Staphylococcales	Staphylococcaceae	Staphylococcus
bae8607bdf9c29efe63691b8fc023740	d__Bacteria;p__Bacteroidota;c__Bacteroidia;o__Bacteroidales;f__Prevotellaceae	0.998081		Bacteroidota	Bacteroidia	Bacteroidales	Prevotellaceae
6b298aa13f0867e0da8b193151a87e7d	d__Bacteria;p__Firmicutes;c__Clostridia;o__Clostridia_vadinBB60_group;f__Clostridia_vadinBB60_group;g__Clostridia_vadinBB60_group;s__	0.970741		Firmicutes	Clostridia	Clostridia_vadinBB60_group	Clostridia_vadinBB60_group	Clostridia_vadinBB60_group
c09b5646c320bac60e790b840e01b3d9	d__Bacteria;p__Firmicutes;c__Negativicutes;o__Veillonellales-Selenomonadales;f__Veillonellaceae;g__Dialister;s__	0.999097		Firmicutes	Negativicutes	Veillonellales-Selenomonadales	Veillonellaceae	Dialister
1cb151b108a27be767e0ceaa03f2269a	d__Bacteria;p__Bacteroidota;c__Bacteroidia;o__Bacteroidales;f__Tannerellaceae;g__Macellibacteroides;s__	0.999577		Bacteroidota	Bacteroidia	Bacteroidales	Tannerellaceae	Macellibacteroides
b4aabd3fcb253a116d5227bf623c94a9	d__Bacteria;p__Firmicutes;c__Bacilli;o__Erysipelotrichales;f__Erysipelotrichaceae;g__[Clostridium]_innocuum_group;s__	0.995258		Firmicutes	Bacilli	Erysipelotrichales	Erysipelotrichaceae	[Clostridium]_innocuum_group
3b81e3e95905b872aedd4250489e7dbd	d__Bacteria;p__Bacteroidota;c__Bacteroidia;o__Bacteroidales;f__Bacteroidaceae;g__Bacteroides;s__	0.999812		Bacteroidota	Bacteroidia	Bacteroidales	Bacteroidaceae	Bacteroides
33e7519c8763da2f192b197e13760417	d__Bacteria;p__Firmicutes;c__Bacilli;o__Bacillales;f__Planococcaceae;g__Solibacillus;s__	0.738733		Firmicutes	Bacilli	Bacillales	Planococcaceae	Solibacillus
80a687a56ca428db067b4f6d3a39fca1	d__Bacteria;p__Firmicutes;c__Clostridia;o__Oscillospirales;f__Oscillospiraceae	0.955458		Firmicutes	Clostridia	Oscillospirales	Oscillospiraceae
1ee812df7771a8a4b5d188c3e4c4cf6e	d__Bacteria;p__Firmicutes;c__Clostridia;o__Oscillospirales;f__Butyricicoccaceae	0.999961		Firmicutes	Clostridia	Oscillospirales	Butyricicoccaceae
8f697fdecfa56878c18972caba8e2eb5	d__Bacteria;p__Firmicutes;c__Clostridia;o__Lachnospirales;f__Lachnospiraceae	0.999981		Firmicutes	Clostridia	Lachnospirales	Lachnospiraceae
1fa61ba3b779c145faaaed122f52b682	d__Bacteria;p__Proteobacteria;c__Gammaproteobacteria;o__Enterobacterales;f__Enterobacteriaceae;g__Escherichia-Shigella;s__	0.885506		Proteobacteria	Gammaproteobacteria	Enterobacterales	Enterobacteriaceae	Escherichia-Shigella
28abef42620aed42ce5fe7aa463cae45	d__Bacteria;p__Firmicutes;c__Clostridia;o__Oscillospirales;f__Ruminococcaceae;g__[Eubacterium]_siraeum_group;s__	0.98249		Firmicutes	Clostridia	Oscillospirales	Ruminococcaceae	[Eubacterium]_siraeum_group
2dfbfa76f30797b5e101f810f7b19ce6	d__Bacteria;p__Firmicutes;c__Clostridia;o__Oscillospirales;f__Ruminococcaceae;g__Caproiciproducens;s__	0.962862		Firmicutes	Clostridia	Oscillospirales	Ruminococcaceae	Caproiciproducens
7928d04e0a7b5d09550ccbc783663603	d__Bacteria;p__Bacteroidota;c__Bacteroidia;o__Bacteroidales;f__Muribaculaceae;g__Muribaculaceae;s__	0.99788		Bacteroidota	Bacteroidia	Bacteroidales	Muribaculaceae	Muribaculaceae
56c169bb4f2cc1c815de89fd437ff8fc	d__Bacteria;p__Actinobacteriota;c__Coriobacteriia;o__Coriobacteriales;f__Coriobacteriales_Incertae_Sedis	0.904608		Actinobacteriota	Coriobacteriia	Coriobacteriales	Coriobacteriales_Incertae_Sedis
4f5fd25372a5f3223b1448fd409fa0b9	d__Bacteria;p__Proteobacteria;c__Gammaproteobacteria;o__Burkholderiales;f__Comamonadaceae	0.999965		Proteobacteria	Gammaproteobacteria	Burkholderiales	Comamonadaceae
b7bc7607e9f4708bcf8d1eb81a9dc12f	d__Bacteria;p__Proteobacteria;c__Gammaproteobacteria;o__Burkholderiales;f__Comamonadaceae	0.999966		Proteobacteria	Gammaproteobacteria	Burkholderiales	Comamonadaceae
9ff58b10b86dc53f72194b4110ef4c11	d__Bacteria;p__Firmicutes;c__Clostridia;o__Lachnospirales;f__Lachnospiraceae	0.999168		Firmicutes	Clostridia	Lachnospirales	Lachnospiraceae
bee881f301223d2198a044d65dcfdadb	d__Bacteria;p__Bacteroidota;c__Bacteroidia;o__Bacteroidales;f__Rikenellaceae;g__Rikenellaceae_RC9_gut_group;s__	0.989376		Bacteroidota	Bacteroidia	Bacteroidales	Rikenellaceae	Rikenellaceae_RC9_gut_group
827045ebe61af71efe08b6332cd53df0	d__Bacteria;p__Firmicutes;c__Clostridia;o__Lachnospirales;f__Lachnospiraceae;g__Blautia;s__	0.903187		Firmicutes	Clostridia	Lachnospirales	Lachnospiraceae	Blautia
90b567312926913c13d801086ecf5734	d__Bacteria;p__Proteobacteria;c__Gammaproteobacteria;o__Burkholderiales;f__Comamonadaceae;g__Delftia;s__	0.803028		Proteobacteria	Gammaproteobacteria	Burkholderiales	Comamonadaceae	Delftia
be189fcacc615fc794651dd82bbcf06a	d__Bacteria;p__Firmicutes;c__Bacilli;o__Erysipelotrichales;f__Erysipelatoclostridiaceae;g__Erysipelotrichaceae_UCG-003;s__	0.999178		Firmicutes	Bacilli	Erysipelotrichales	Erysipelatoclostridiaceae	Erysipelotrichaceae_UCG-003
e5300eaf02507e607328e497bfe0ac9f	d__Bacteria;p__Proteobacteria;c__Gammaproteobacteria;o__Burkholderiales	0.994497		Proteobacteria	Gammaproteobacteria	Burkholderiales
9cb90096d8714b86dc4f4d8059e77038	d__Bacteria;p__Bacteroidota;c__Bacteroidia;o__Bacteroidales;f__Rikenellaceae;g__U29-B03;s__	0.999983		Bacteroidota	Bacteroidia	Bacteroidales	Rikenellaceae	U29-B03
d93d3dff526c6aecb9338b67975831ca	d__Bacteria;p__Firmicutes;c__Bacilli;o__Erysipelotrichales;f__Erysipelotrichaceae;g__[Clostridium]_innocuum_group;s__	0.993501		Firmicutes	Bacilli	Erysipelotrichales	Erysipelotrichaceae	[Clostridium]_innocuum_group
9efa5d6f8a6c1e443cee6ac4e398c16b	d__Bacteria;p__Proteobacteria;c__Gammaproteobacteria;o__Burkholderiales;f__Comamonadaceae;g__Delftia;s__	0.811571		Proteobacteria	Gammaproteobacteria	Burkholderiales	Comamonadaceae	Delftia
4385fb746a6da7f61a01869f56787090	d__Bacteria;p__Proteobacteria;c__Alphaproteobacteria;o__Rhizobiales;f__Rhizobiaceae;g__Nitratireductor;s__	0.89818		Proteobacteria	Alphaproteobacteria	Rhizobiales	Rhizobiaceae	Nitratireductor
a08ab3b4c2de05a927662c3c59ff42db	d__Bacteria;p__Gemmatimonadota;c__Gemmatimonadetes;o__Gemmatimonadales;f__Gemmatimonadaceae;g__Gemmatimonas;s__	0.996189		Gemmatimonadota	Gemmatimonadetes	Gemmatimonadales	Gemmatimonadaceae	Gemmatimonas
b3c928c56dd5df1efbc96d1b1bd00f30	d__Bacteria;p__Firmicutes;c__Clostridia;o__Lachnospirales;f__Lachnospiraceae;g__Sellimonas;s__	0.808516		Firmicutes	Clostridia	Lachnospirales	Lachnospiraceae	Sellimonas
faee244a86d3cd53baa32c663ee66b4a	d__Bacteria;p__Firmicutes;c__Clostridia;o__Oscillospirales;f__Ruminococcaceae;g__uncultured;s__	0.754122		Firmicutes	Clostridia	Oscillospirales	Ruminococcaceae	uncultured
0b6d0038fc2ce3f283d62f6492535990	d__Bacteria;p__Firmicutes;c__Clostridia;o__Oscillospirales;f__Ruminococcaceae;g__Subdoligranulum;s__	0.994711		Firmicutes	Clostridia	Oscillospirales	Ruminococcaceae	Subdoligranulum
aea36e94b0ecf46d2ec850f7ef577bc4	d__Bacteria;p__Firmicutes;c__Bacilli;o__Lactobacillales;f__Enterococcaceae	0.794768		Firmicutes	Bacilli	Lactobacillales	Enterococcaceae
7017dfcdd26a7c425bd516bbe648374d	d__Bacteria;p__Proteobacteria;c__Gammaproteobacteria;o__Burkholderiales;f__Comamonadaceae;g__Delftia;s__	0.800671		Proteobacteria	Gammaproteobacteria	Burkholderiales	Comamonadaceae	Delftia
2d2b3b8f8e38bd37a7bcfc69f7ad3cbb	d__Bacteria;p__Proteobacteria;c__Gammaproteobacteria;o__Burkholderiales;f__Comamonadaceae;g__Delftia;s__	0.776994		Proteobacteria	Gammaproteobacteria	Burkholderiales	Comamonadaceae	Delftia
3a8c14f8f1b258bed7f6e28611740a9c	d__Bacteria;p__Bacteroidota;c__Bacteroidia;o__Bacteroidales;f__Muribaculaceae;g__Muribaculaceae;s__	0.997845		Bacteroidota	Bacteroidia	Bacteroidales	Muribaculaceae	Muribaculaceae
df4e0587b9a7f96a7042692a3f06e63f	d__Bacteria;p__Proteobacteria;c__Gammaproteobacteria;o__Gammaproteobacteria_Incertae_Sedis;f__Unknown_Family;g__Acidibacter;s__	0.988831		Proteobacteria	Gammaproteobacteria	Gammaproteobacteria_Incertae_Sedis	Unknown_Family	Acidibacter
0f2858c9ff9caf689552d246f3ea0619	d__Bacteria;p__Firmicutes;c__Clostridia;o__Oscillospirales;f__Ruminococcaceae;g__Faecalibacterium;s__	0.986558		Firmicutes	Clostridia	Oscillospirales	Ruminococcaceae	Faecalibacterium
14b4070961c85f5d78062fe0d891bcf8	d__Bacteria;p__Proteobacteria;c__Gammaproteobacteria;o__Xanthomonadales;f__Xanthomonadaceae;g__Stenotrophomonas;s__	0.999949		Proteobacteria	Gammaproteobacteria	Xanthomonadales	Xanthomonadaceae	Stenotrophomonas
bb0cf40c6d161243f976de07d505d1ce	d__Bacteria;p__Firmicutes;c__Negativicutes;o__Acidaminococcales;f__Acidaminococcaceae;g__uncultured;s__	0.98071		Firmicutes	Negativicutes	Acidaminococcales	Acidaminococcaceae	uncultured
8560dd71a4445a842b1e491f68761050	d__Bacteria;p__Bacteroidota;c__Bacteroidia;o__Bacteroidales;f__Muribaculaceae;g__Muribaculaceae;s__	0.990377		Bacteroidota	Bacteroidia	Bacteroidales	Muribaculaceae	Muribaculaceae
b25c0ed97b29266539964e0aa735dd9d	d__Bacteria;p__Firmicutes;c__Bacilli;o__Erysipelotrichales;f__Erysipelatoclostridiaceae;g__Erysipelotrichaceae_UCG-003;s__	0.997256		Firmicutes	Bacilli	Erysipelotrichales	Erysipelatoclostridiaceae	Erysipelotrichaceae_UCG-003
83e6e3b452169c185e3685294d6add17	d__Bacteria;p__Bacteroidota;c__Bacteroidia;o__Bacteroidales;f__Bacteroidaceae;g__Bacteroides;s__	0.988645		Bacteroidota	Bacteroidia	Bacteroidales	Bacteroidaceae	Bacteroides
a684bcf590f530ab4c92fa05d6fcba16	d__Bacteria;p__Bacteroidota;c__Bacteroidia;o__Bacteroidales;f__Tannerellaceae;g__Macellibacteroides;s__	0.999669		Bacteroidota	Bacteroidia	Bacteroidales	Tannerellaceae	Macellibacteroides
b349e784a75331086fcdecbe22209259	d__Bacteria;p__Firmicutes;c__Bacilli;o__Erysipelotrichales;f__Erysipelotrichaceae;g__[Clostridium]_innocuum_group;s__	0.994267		Firmicutes	Bacilli	Erysipelotrichales	Erysipelotrichaceae	[Clostridium]_innocuum_group
a85e88b45a689c3f6b9baedc3c93eaa2	d__Bacteria;p__Proteobacteria;c__Gammaproteobacteria;o__Gammaproteobacteria_Incertae_Sedis;f__Unknown_Family;g__Acidibacter;s__	0.986283		Proteobacteria	Gammaproteobacteria	Gammaproteobacteria_Incertae_Sedis	Unknown_Family	Acidibacter
9254f8355b65e13d7e0091261c7a054a	d__Bacteria;p__Proteobacteria;c__Gammaproteobacteria;o__Burkholderiales;f__Comamonadaceae	0.999968		Proteobacteria	Gammaproteobacteria	Burkholderiales	Comamonadaceae
388b058af9fbfca3cfe6134a5fee22de	d__Bacteria;p__Proteobacteria;c__Alphaproteobacteria;o__Rhodobacterales;f__Rhodobacteraceae;g__Paracoccus;s__	0.783808		Proteobacteria	Alphaproteobacteria	Rhodobacterales	Rhodobacteraceae	Paracoccus
07ed20026aaf585a88c2fc4f39a93804	d__Bacteria;p__Firmicutes;c__Clostridia;o__Oscillospirales;f__Oscillospiraceae	0.985924		Firmicutes	Clostridia	Oscillospirales	Oscillospiraceae
49ee6c0b292c97082ac6a0b4c7f4eed9	d__Bacteria;p__Firmicutes;c__Bacilli;o__Lactobacillales;f__Lactobacillaceae;g__Lentilactobacillus;s__	0.958799		Firmicutes	Bacilli	Lactobacillales	Lactobacillaceae	Lentilactobacillus
62445f25e327b19b29037d4a46ec0d38	d__Bacteria;p__Bacteroidota;c__Bacteroidia;o__Bacteroidales;f__Prevotellaceae	0.999711		Bacteroidota	Bacteroidia	Bacteroidales	Prevotellaceae
5c4d35d90a1f0d065f9b21f166532b30	d__Bacteria;p__Proteobacteria;c__Gammaproteobacteria;o__Pseudomonadales;f__Moraxellaceae;g__Acinetobacter;s__	0.999991		Proteobacteria	Gammaproteobacteria	Pseudomonadales	Moraxellaceae	Acinetobacter
106117f4525362f26bb6a62ccf8b2fe1	d__Bacteria;p__Cyanobacteria;c__Cyanobacteriia;o__Chloroplast;f__Chloroplast;g__Chloroplast;s__	0.999999		Cyanobacteria	Cyanobacteriia	Chloroplast	Chloroplast	Chloroplast
e2432caa28e111c86e8188ec4ee48eb9	d__Bacteria;p__Bacteroidota;c__Bacteroidia;o__Bacteroidales;f__Prevotellaceae	0.999877		Bacteroidota	Bacteroidia	Bacteroidales	Prevotellaceae
7bf2900a434a6e8ce48751c843b7e668	d__Bacteria;p__Firmicutes;c__Bacilli;o__Lactobacillales;f__Lactobacillaceae;g__Lactobacillus;s__	0.99721		Firmicutes	Bacilli	Lactobacillales	Lactobacillaceae	Lactobacillus
87268fea5b6d0a9a3dae8dc914d07064	d__Bacteria;p__Firmicutes;c__Bacilli;o__Erysipelotrichales;f__Erysipelatoclostridiaceae;g__Asteroleplasma;s__	0.989025		Firmicutes	Bacilli	Erysipelotrichales	Erysipelatoclostridiaceae	Asteroleplasma
72a2b1a38a94ad5025c1374afc4574cf	d__Bacteria;p__Proteobacteria;c__Alphaproteobacteria;o__Sphingomonadales;f__Sphingomonadaceae	0.999991		Proteobacteria	Alphaproteobacteria	Sphingomonadales	Sphingomonadaceae
b40f4602af5618fa0ba6f8b264788567	d__Bacteria;p__Firmicutes;c__Clostridia;o__Oscillospirales;f__Butyricicoccaceae;g__UCG-008;s__	0.92036		Firmicutes	Clostridia	Oscillospirales	Butyricicoccaceae	UCG-008
6b56c1d2c80a3c262dd2df95304a090a	d__Bacteria;p__Firmicutes;c__Clostridia;o__Lachnospirales;f__Lachnospiraceae	0.999967		Firmicutes	Clostridia	Lachnospirales	Lachnospiraceae
955b5639e726d3873d9746b8b6858c4a	d__Bacteria;p__Proteobacteria;c__Alphaproteobacteria;o__Rhodobacterales;f__Rhodobacteraceae	0.999995		Proteobacteria	Alphaproteobacteria	Rhodobacterales	Rhodobacteraceae
af14b34764f2aa078531ddc1c7ff0da4	d__Bacteria;p__Verrucomicrobiota;c__Verrucomicrobiae;o__Verrucomicrobiales;f__Akkermansiaceae;g__Akkermansia;s__	1		Verrucomicrobiota	Verrucomicrobiae	Verrucomicrobiales	Akkermansiaceae	Akkermansia
c7e4ac1ce023f7bbe17dde11a02e142d	d__Bacteria;p__Proteobacteria;c__Gammaproteobacteria;o__Xanthomonadales;f__Xanthomonadaceae;g__Pseudoxanthomonas;s__	0.998362		Proteobacteria	Gammaproteobacteria	Xanthomonadales	Xanthomonadaceae	Pseudoxanthomonas
69df5f70a89d682a1f21fb50e927e432	d__Bacteria;p__Actinobacteriota;c__Actinobacteria;o__Propionibacteriales;f__Propionibacteriaceae;g__Cutibacterium;s__	0.999906		Actinobacteriota	Actinobacteria	Propionibacteriales	Propionibacteriaceae	Cutibacterium
8cb70adccef0175d415a816369ecc228	d__Bacteria;p__Firmicutes;c__Bacilli;o__Lactobacillales;f__Lactobacillaceae;g__Limosilactobacillus;s__	0.73859		Firmicutes	Bacilli	Lactobacillales	Lactobacillaceae	Limosilactobacillus
9ca69f84da65490c322c631007d3b3ea	d__Bacteria;p__Proteobacteria;c__Alphaproteobacteria;o__Acetobacterales;f__Acetobacteraceae;g__Acetobacter;s__	0.997808		Proteobacteria	Alphaproteobacteria	Acetobacterales	Acetobacteraceae	Acetobacter
ab49214b3c100671ade5d4f8f10129aa	d__Bacteria;p__Bacteroidota;c__Bacteroidia;o__Bacteroidales;f__Tannerellaceae;g__Macellibacteroides;s__	0.999548		Bacteroidota	Bacteroidia	Bacteroidales	Tannerellaceae	Macellibacteroides
ec8580c3592b71e3aa467e3368fc6243	d__Bacteria;p__Bacteroidota;c__Bacteroidia;o__Bacteroidales;f__Tannerellaceae	0.921393		Bacteroidota	Bacteroidia	Bacteroidales	Tannerellaceae
6dea710ff2f15adbeb94d57316795d98	d__Bacteria;p__Firmicutes;c__Bacilli;o__Lactobacillales;f__Lactobacillaceae;g__Pediococcus;s__	0.997026		Firmicutes	Bacilli	Lactobacillales	Lactobacillaceae	Pediococcus
e80630ed3d43ab8e616d1f7d72f68dc7	d__Bacteria;p__Proteobacteria;c__Alphaproteobacteria;o__Acetobacterales;f__Acetobacteraceae;g__Acetobacter;s__	0.998453		Proteobacteria	Alphaproteobacteria	Acetobacterales	Acetobacteraceae	Acetobacter
d34b13a35289ee0b43f24e0b8999852d	d__Bacteria;p__Firmicutes;c__Clostridia;o__Oscillospirales;f__Oscillospiraceae;g__UCG-005;s__	0.991231		Firmicutes	Clostridia	Oscillospirales	Oscillospiraceae	UCG-005
2f76ec70009b3467a3d588a8be2f01b1	d__Bacteria;p__Bacteroidota;c__Bacteroidia;o__Bacteroidales;f__Tannerellaceae	0.921835		Bacteroidota	Bacteroidia	Bacteroidales	Tannerellaceae
68774dacec6a36ed4832d36201c189e7	d__Bacteria;p__Bacteroidota;c__Bacteroidia;o__Bacteroidales;f__Prevotellaceae;g__Paraprevotella;s__	0.999934		Bacteroidota	Bacteroidia	Bacteroidales	Prevotellaceae	Paraprevotella
1d500c18d3793e51cfcb0b795d5a99dd	d__Bacteria;p__Actinobacteriota;c__Thermoleophilia;o__Solirubrobacterales	0.800495		Actinobacteriota	Thermoleophilia	Solirubrobacterales
c659f67c9ebb10f32f6420c6386aecba	d__Bacteria;p__Firmicutes;c__Clostridia;o__Clostridiales;f__Clostridiaceae;g__Clostridium_sensu_stricto_12;s__	0.99853		Firmicutes	Clostridia	Clostridiales	Clostridiaceae	Clostridium_sensu_stricto_12
658e2ecb13f79870abb6a1c9696b0a67	d__Bacteria;p__Firmicutes;c__Clostridia;o__Clostridiales;f__Oxobacteraceae;g__Oxobacter;s__	0.994085		Firmicutes	Clostridia	Clostridiales	Oxobacteraceae	Oxobacter
1b8f051991212c38c8b60d9654e729c9	d__Bacteria;p__Bacteroidota;c__Bacteroidia;o__Bacteroidales;f__Bacteroidaceae;g__Bacteroides;s__	0.997287		Bacteroidota	Bacteroidia	Bacteroidales	Bacteroidaceae	Bacteroides
05f9b084b1d6e14754568d0f93146c07	d__Bacteria;p__Firmicutes;c__Clostridia;o__Lachnospirales;f__Lachnospiraceae;g__Dorea;s__	0.989956		Firmicutes	Clostridia	Lachnospirales	Lachnospiraceae	Dorea
92c4f01fea138bda58da98481c006b70	d__Bacteria;p__Bacteroidota;c__Bacteroidia;o__Bacteroidales;f__Rikenellaceae;g__Alistipes;s__	0.999999		Bacteroidota	Bacteroidia	Bacteroidales	Rikenellaceae	Alistipes
1a2e908edbba60300aa390d6aee54ebb	d__Bacteria;p__Firmicutes;c__Bacilli;o__Erysipelotrichales;f__Erysipelotrichaceae;g__Faecalibaculum;s__	0.999973		Firmicutes	Bacilli	Erysipelotrichales	Erysipelotrichaceae	Faecalibaculum
6ad53355b8cedd00fc3c4279cee08fe6	d__Bacteria;p__Firmicutes;c__Clostridia;o__Peptostreptococcales-Tissierellales;f__Peptostreptococcaceae;g__Paraclostridium;s__	0.994301		Firmicutes	Clostridia	Peptostreptococcales-Tissierellales	Peptostreptococcaceae	Paraclostridium
0608a32f934e6b82261e3e25c9eb490c	d__Bacteria;p__Proteobacteria;c__Gammaproteobacteria;o__Pseudomonadales;f__Pseudomonadaceae;g__Pseudomonas;s__	0.969901		Proteobacteria	Gammaproteobacteria	Pseudomonadales	Pseudomonadaceae	Pseudomonas
978e6ebde8cfe7d2e1c93810426ac4b6	d__Bacteria;p__Proteobacteria;c__Gammaproteobacteria;o__Burkholderiales;f__Comamonadaceae;g__Delftia;s__	0.741758		Proteobacteria	Gammaproteobacteria	Burkholderiales	Comamonadaceae	Delftia
853a7cfb4b597fefc6b1d5a17ccc2016	d__Bacteria;p__Verrucomicrobiota;c__Verrucomicrobiae;o__Pedosphaerales;f__Pedosphaeraceae;g__DEV008;s__	0.993163		Verrucomicrobiota	Verrucomicrobiae	Pedosphaerales	Pedosphaeraceae	DEV008
7219de68bcdbfb25cc7273476ba0fcdc	d__Bacteria;p__Proteobacteria;c__Alphaproteobacteria;o__Sphingomonadales;f__Sphingomonadaceae;g__Sphingobium;s__	0.98011		Proteobacteria	Alphaproteobacteria	Sphingomonadales	Sphingomonadaceae	Sphingobium
673be5b1f2f3e80378d67b7352cfc574	d__Bacteria;p__Firmicutes;c__Bacilli;o__Lactobacillales;f__Lactobacillaceae;g__Lentilactobacillus;s__	0.965833		Firmicutes	Bacilli	Lactobacillales	Lactobacillaceae	Lentilactobacillus
aa86b99dc71c8085884caaf2f3f15834	d__Bacteria;p__Bacteroidota;c__Bacteroidia;o__Bacteroidales;f__Rikenellaceae;g__Rikenellaceae_RC9_gut_group;s__	0.991948		Bacteroidota	Bacteroidia	Bacteroidales	Rikenellaceae	Rikenellaceae_RC9_gut_group
cad1a46902a1c8920209da426fc50ca1	d__Bacteria;p__Dependentiae;c__Babeliae;o__Babeliales;f__UBA12409;g__UBA12409;s__	0.879711		Dependentiae	Babeliae	Babeliales	UBA12409	UBA12409
26248616a1fb6d95129a85c48e5b3cf0	d__Bacteria;p__Firmicutes;c__Clostridia;o__Oscillospirales;f__Ruminococcaceae;g__Caproiciproducens;s__	0.774691		Firmicutes	Clostridia	Oscillospirales	Ruminococcaceae	Caproiciproducens
01f70d4a6013b3ad48fba3329f948c60	d__Bacteria;p__Firmicutes;c__Clostridia;o__Monoglobales;f__Monoglobaceae;g__Monoglobus;s__	0.99896		Firmicutes	Clostridia	Monoglobales	Monoglobaceae	Monoglobus
9a4d8d55519fb536f1d35cd055a65a03	d__Bacteria;p__Bacteroidota;c__Bacteroidia;o__Bacteroidales;f__Prevotellaceae	0.994971		Bacteroidota	Bacteroidia	Bacteroidales	Prevotellaceae
0e746324ef8e3d4d34e87593b31fd5ef	d__Bacteria;p__Proteobacteria;c__Alphaproteobacteria;o__Rhodobacterales;f__Rhodobacteraceae	0.999963		Proteobacteria	Alphaproteobacteria	Rhodobacterales	Rhodobacteraceae
ac86860ba6289c951e0a059a008e29a6	d__Bacteria;p__Gemmatimonadota;c__Gemmatimonadetes;o__Gemmatimonadales;f__Gemmatimonadaceae;g__uncultured;s__	0.997405		Gemmatimonadota	Gemmatimonadetes	Gemmatimonadales	Gemmatimonadaceae	uncultured
32067aa2a7ea895c5451022573a52174	d__Bacteria;p__Proteobacteria;c__Alphaproteobacteria;o__Rhodobacterales;f__Rhodobacteraceae;g__Paracoccus;s__	0.785604		Proteobacteria	Alphaproteobacteria	Rhodobacterales	Rhodobacteraceae	Paracoccus
2afe4ed3c9614e3e8d89bd5ee5f2531d	d__Bacteria;p__Proteobacteria;c__Gammaproteobacteria;o__Burkholderiales;f__Oxalobacteraceae;g__Massilia;s__	0.967033		Proteobacteria	Gammaproteobacteria	Burkholderiales	Oxalobacteraceae	Massilia
a94977aabe0642b77e012986c809e7c1	d__Bacteria;p__Proteobacteria;c__Gammaproteobacteria;o__EC3;f__EC3;g__EC3;s__	0.742761		Proteobacteria	Gammaproteobacteria	EC3	EC3	EC3
f68f34e52c9c10a1440723a9b8e112d3	d__Bacteria;p__Acidobacteriota;c__Blastocatellia;o__Blastocatellales;f__Blastocatellaceae;g__Blastocatella;s__	0.94746		Acidobacteriota	Blastocatellia	Blastocatellales	Blastocatellaceae	Blastocatella
f739e464178110305e08f75a6dcd9d2e	d__Bacteria;p__Proteobacteria;c__Gammaproteobacteria;o__Burkholderiales;f__Comamonadaceae	0.999959		Proteobacteria	Gammaproteobacteria	Burkholderiales	Comamonadaceae
40ddce338d332a593c92e2a5252207d9	d__Bacteria;p__Actinobacteriota;c__Actinobacteria;o__Micrococcales;f__Microbacteriaceae	0.999749		Actinobacteriota	Actinobacteria	Micrococcales	Microbacteriaceae
4eb88dd4777fa7cf7abbecd3cc02a08e	d__Bacteria;p__Bacteroidota;c__Bacteroidia;o__Bacteroidales;f__Bacteroidaceae;g__Bacteroides;s__	0.999971		Bacteroidota	Bacteroidia	Bacteroidales	Bacteroidaceae	Bacteroides
748d7283fbffeb84986236d1c3f604c3	d__Bacteria;p__Actinobacteriota;c__Actinobacteria;o__Corynebacteriales;f__Corynebacteriaceae;g__Corynebacterium;s__	0.998595		Actinobacteriota	Actinobacteria	Corynebacteriales	Corynebacteriaceae	Corynebacterium
1534519660abbed2709bd353f3c474e3	d__Bacteria;p__Proteobacteria;c__Alphaproteobacteria;o__Rhizobiales;f__Beijerinckiaceae;g__Methylobacterium-Methylorubrum;s__	0.989864		Proteobacteria	Alphaproteobacteria	Rhizobiales	Beijerinckiaceae	Methylobacterium-Methylorubrum
4881335cd34004ef2d44e729efe092c4	d__Bacteria;p__Proteobacteria;c__Alphaproteobacteria;o__Acetobacterales;f__Acetobacteraceae;g__Acetobacter;s__	0.998394		Proteobacteria	Alphaproteobacteria	Acetobacterales	Acetobacteraceae	Acetobacter
d8a67a8307da573e047059ec88a0d802	d__Bacteria;p__Proteobacteria;c__Alphaproteobacteria;o__Sphingomonadales;f__Sphingomonadaceae;g__Sphingobium;s__	0.98429		Proteobacteria	Alphaproteobacteria	Sphingomonadales	Sphingomonadaceae	Sphingobium
61e01829fe6b58bcd5922acf01a8d365	d__Bacteria;p__Firmicutes;c__Clostridia;o__Peptococcales;f__Peptococcaceae;g__Peptococcus;s__	0.999959		Firmicutes	Clostridia	Peptococcales	Peptococcaceae	Peptococcus
f1e98474a89a38d025a248f5740c2e90	d__Bacteria;p__Proteobacteria;c__Gammaproteobacteria;o__Burkholderiales;f__Comamonadaceae;g__Delftia;s__	0.801717		Proteobacteria	Gammaproteobacteria	Burkholderiales	Comamonadaceae	Delftia
a5fee6e14dce0c64d68433c4c0000a37	d__Bacteria;p__Cyanobacteria;c__Cyanobacteriia;o__Chloroplast;f__Chloroplast;g__Chloroplast;s__	0.990912		Cyanobacteria	Cyanobacteriia	Chloroplast	Chloroplast	Chloroplast
d813d74fe5e026d852f635afa0189d38	d__Bacteria;p__Firmicutes;c__Bacilli;o__Erysipelotrichales;f__Erysipelatoclostridiaceae;g__UCG-004;s__	0.999043		Firmicutes	Bacilli	Erysipelotrichales	Erysipelatoclostridiaceae	UCG-004
c03f74914255f0608cad9221be681e8f	d__Bacteria;p__Bacteroidota;c__Bacteroidia;o__Bacteroidales;f__uncultured;g__uncultured;s__	0.985965		Bacteroidota	Bacteroidia	Bacteroidales	uncultured	uncultured
7697a38dfade56c8eb075453a48d44c7	d__Bacteria;p__Actinobacteriota;c__Coriobacteriia;o__Coriobacteriales;f__Coriobacteriaceae	0.997814		Actinobacteriota	Coriobacteriia	Coriobacteriales	Coriobacteriaceae
ad0a4cd51aa5172eaf9cc849b46661cd	d__Bacteria;p__Bacteroidota;c__Bacteroidia;o__Bacteroidales;f__Rikenellaceae;g__Rikenellaceae_RC9_gut_group;s__	0.994372		Bacteroidota	Bacteroidia	Bacteroidales	Rikenellaceae	Rikenellaceae_RC9_gut_group
2086e79e24c3930bbb0f91e8e7e1bb0b	d__Bacteria;p__Bacteroidota;c__Bacteroidia;o__Bacteroidales;f__Bacteroidaceae;g__Bacteroides;s__	0.999968		Bacteroidota	Bacteroidia	Bacteroidales	Bacteroidaceae	Bacteroides
b464b9ea9bdf485135dd1ac1e954b583	d__Bacteria;p__Firmicutes;c__Clostridia;o__Oscillospirales;f__Ruminococcaceae;g__Faecalibacterium;s__	0.979023		Firmicutes	Clostridia	Oscillospirales	Ruminococcaceae	Faecalibacterium
bb65c5cafe7ca5a47af97027b3940eee	d__Bacteria;p__Hydrogenedentes;c__Hydrogenedentia;o__Hydrogenedentiales;f__Hydrogenedensaceae;g__Hydrogenedensaceae;s__	0.999306		Hydrogenedentes	Hydrogenedentia	Hydrogenedentiales	Hydrogenedensaceae	Hydrogenedensaceae
f8373e06e2a67767f762fb1d949b6d46	d__Bacteria;p__Firmicutes;c__Clostridia;o__Lachnospirales;f__Lachnospiraceae;g__[Ruminococcus]_torques_group;s__	0.953529		Firmicutes	Clostridia	Lachnospirales	Lachnospiraceae	[Ruminococcus]_torques_group
fd0af746c2dfb3007a1c678e12e49181	d__Bacteria;p__Firmicutes;c__Clostridia;o__Lachnospirales;f__Lachnospiraceae;g__[Eubacterium]_hallii_group;s__	0.999724		Firmicutes	Clostridia	Lachnospirales	Lachnospiraceae	[Eubacterium]_hallii_group
8f6802cfff43c064580b7316341c405d	d__Bacteria;p__Proteobacteria;c__Gammaproteobacteria;o__Pseudomonadales;f__Moraxellaceae;g__Acinetobacter;s__	0.99995		Proteobacteria	Gammaproteobacteria	Pseudomonadales	Moraxellaceae	Acinetobacter
fd44fe14f17b4589ed451e7642480ebe	d__Bacteria;p__Proteobacteria;c__Gammaproteobacteria;o__Pseudomonadales;f__Moraxellaceae;g__Acinetobacter;s__	0.999948		Proteobacteria	Gammaproteobacteria	Pseudomonadales	Moraxellaceae	Acinetobacter
da190b8a69c05b1ea23d07677fd44db8	d__Bacteria;p__Firmicutes;c__Clostridia;o__Oscillospirales;f__Oscillospiraceae	0.999783		Firmicutes	Clostridia	Oscillospirales	Oscillospiraceae
c2635a51cdbd657e799718967876d9fa	d__Bacteria;p__Firmicutes;c__Bacilli;o__Lactobacillales;f__Lactobacillaceae;g__Lentilactobacillus;s__	0.964763		Firmicutes	Bacilli	Lactobacillales	Lactobacillaceae	Lentilactobacillus
38332a9a0bcaf995c7fe2088a4513a88	d__Bacteria;p__Firmicutes;c__Bacilli;o__Staphylococcales;f__Staphylococcaceae;g__Staphylococcus;s__	0.978297		Firmicutes	Bacilli	Staphylococcales	Staphylococcaceae	Staphylococcus
566983b29e7985f7fd6ceac79a92f46c	d__Bacteria;p__Firmicutes;c__Clostridia;o__Lachnospirales;f__Lachnospiraceae	0.999994		Firmicutes	Clostridia	Lachnospirales	Lachnospiraceae
1f2f8dc1ba4900cfd7b75b7eebfd3944	d__Bacteria;p__Firmicutes;c__Bacilli;o__Lactobacillales;f__Lactobacillaceae;g__Lentilactobacillus;s__	0.977978		Firmicutes	Bacilli	Lactobacillales	Lactobacillaceae	Lentilactobacillus
6265762a3c104189adaf1e58be490e63	d__Bacteria;p__Firmicutes;c__Bacilli;o__Lactobacillales;f__Lactobacillaceae;g__Lactobacillus;s__	0.985432		Firmicutes	Bacilli	Lactobacillales	Lactobacillaceae	Lactobacillus
d1614b8c6c03984a6c8bec05ad012635	d__Bacteria;p__Bacteroidota;c__Bacteroidia;o__Bacteroidales;f__Prevotellaceae	0.986643		Bacteroidota	Bacteroidia	Bacteroidales	Prevotellaceae
074e818e565fa3fdaa63338198f36c0f	d__Bacteria;p__Bacteroidota;c__Bacteroidia;o__Bacteroidales;f__Prevotellaceae	0.999862		Bacteroidota	Bacteroidia	Bacteroidales	Prevotellaceae
7ed15ce42aff66429ff0e71a9ca865e3	d__Bacteria;p__Bacteroidota;c__Bacteroidia;o__Bacteroidales;f__Tannerellaceae	0.934723		Bacteroidota	Bacteroidia	Bacteroidales	Tannerellaceae
2b539a9ec6b3cf56659f3a261392d431	d__Bacteria;p__Proteobacteria;c__Gammaproteobacteria;o__Burkholderiales;f__Sutterellaceae;g__Sutterella;s__	0.9993		Proteobacteria	Gammaproteobacteria	Burkholderiales	Sutterellaceae	Sutterella
d57e65a9d3e99141ace2779cc6062381	d__Bacteria;p__Proteobacteria;c__Alphaproteobacteria;o__Rhizobiales;f__Beijerinckiaceae;g__Methylobacterium-Methylorubrum;s__	0.999639		Proteobacteria	Alphaproteobacteria	Rhizobiales	Beijerinckiaceae	Methylobacterium-Methylorubrum
8de1f08fb195e97f380d2285bf68792d	d__Bacteria;p__Proteobacteria;c__Alphaproteobacteria;o__Sphingomonadales;f__Sphingomonadaceae;g__Sphingobium;s__	0.986263		Proteobacteria	Alphaproteobacteria	Sphingomonadales	Sphingomonadaceae	Sphingobium
14dda6d4d6b191d471ffde733d4e0206	d__Bacteria;p__Actinobacteriota;c__Actinobacteria;o__Propionibacteriales;f__Nocardioidaceae;g__Nocardioides;s__	0.999783		Actinobacteriota	Actinobacteria	Propionibacteriales	Nocardioidaceae	Nocardioides
861bb8bf029fdc4f5692790fea4f32e4	d__Bacteria;p__Actinobacteriota;c__Coriobacteriia;o__Coriobacteriales;f__Coriobacteriales_Incertae_Sedis	0.954061		Actinobacteriota	Coriobacteriia	Coriobacteriales	Coriobacteriales_Incertae_Sedis
dca3b996b103635523559d1fc0e35f5d	d__Bacteria;p__Bacteroidota;c__Bacteroidia;o__Bacteroidales;f__Bacteroidaceae;g__Bacteroides;s__	0.996238		Bacteroidota	Bacteroidia	Bacteroidales	Bacteroidaceae	Bacteroides
c730b4a01ce24f7d3874f624b61f5cbc	d__Bacteria;p__Bacteroidota;c__Bacteroidia;o__Bacteroidales;f__Prevotellaceae	0.999626		Bacteroidota	Bacteroidia	Bacteroidales	Prevotellaceae
f84642b39a089570bf4b8e9dd3c17809	d__Bacteria;p__Firmicutes;c__Clostridia;o__Oscillospirales;f__Ruminococcaceae;g__Subdoligranulum;s__	0.996417		Firmicutes	Clostridia	Oscillospirales	Ruminococcaceae	Subdoligranulum
7d30306a9c170a1838dbc969b0e582d5	d__Bacteria;p__Firmicutes;c__Bacilli;o__Lactobacillales;f__Lactobacillaceae;g__Lentilactobacillus;s__	0.970152		Firmicutes	Bacilli	Lactobacillales	Lactobacillaceae	Lentilactobacillus
a0f56e8fada6674844b0242195656724	d__Bacteria;p__Proteobacteria;c__Alphaproteobacteria;o__Rhizobiales;f__Rhizobiaceae;g__Nitratireductor;s__	0.992549		Proteobacteria	Alphaproteobacteria	Rhizobiales	Rhizobiaceae	Nitratireductor
a351468b23fecf91ccd998fd53d9ce0f	d__Bacteria;p__Firmicutes;c__Bacilli;o__Staphylococcales;f__Staphylococcaceae;g__Staphylococcus;s__	0.991242		Firmicutes	Bacilli	Staphylococcales	Staphylococcaceae	Staphylococcus
615aa5ed9dc4eda9093a6bec897bc507	d__Bacteria;p__Proteobacteria;c__Gammaproteobacteria;o__Burkholderiales;f__Burkholderiaceae;g__Burkholderia-Caballeronia-Paraburkholderia;s__	0.810841		Proteobacteria	Gammaproteobacteria	Burkholderiales	Burkholderiaceae	Burkholderia-Caballeronia-Paraburkholderia
f6975dbf2a45c1bf3165980f173cfc29	d__Bacteria;p__Proteobacteria;c__Gammaproteobacteria;o__Pseudomonadales;f__Moraxellaceae;g__Acinetobacter;s__	0.999933		Proteobacteria	Gammaproteobacteria	Pseudomonadales	Moraxellaceae	Acinetobacter
c0dbeed0f541ec4881fd7cfdb1244f80	d__Bacteria;p__Bacteroidota;c__Bacteroidia;o__Sphingobacteriales;f__Sphingobacteriaceae;g__Sphingobacterium;s__	0.999922		Bacteroidota	Bacteroidia	Sphingobacteriales	Sphingobacteriaceae	Sphingobacterium
76c3f13e7d8ff543aa2d13602fae181f	d__Bacteria;p__Firmicutes;c__Bacilli;o__Erysipelotrichales;f__Erysipelatoclostridiaceae;g__UCG-004;s__	0.994602		Firmicutes	Bacilli	Erysipelotrichales	Erysipelatoclostridiaceae	UCG-004
69bd61e397de8a7c63255f25d2e36fbf	d__Bacteria;p__Proteobacteria;c__Alphaproteobacteria;o__Rhizobiales;f__Beijerinckiaceae;g__uncultured;s__	0.955064		Proteobacteria	Alphaproteobacteria	Rhizobiales	Beijerinckiaceae	uncultured
8c0eef7fce56d8643171b3a4b42a5e67	d__Bacteria;p__Firmicutes;c__Clostridia;o__Oscillospirales;f__Ruminococcaceae;g__Caproiciproducens;s__	0.818071		Firmicutes	Clostridia	Oscillospirales	Ruminococcaceae	Caproiciproducens
d054342d2e6ed3e6376709e7446d62a7	d__Bacteria;p__Firmicutes;c__Clostridia;o__Lachnospirales;f__Lachnospiraceae	0.999993		Firmicutes	Clostridia	Lachnospirales	Lachnospiraceae
9c798be85b4560a5e622b153e4cb5274	d__Bacteria;p__Proteobacteria;c__Gammaproteobacteria;o__Pseudomonadales;f__Pseudomonadaceae;g__Pseudomonas;s__	0.958414		Proteobacteria	Gammaproteobacteria	Pseudomonadales	Pseudomonadaceae	Pseudomonas
335ad5c733465ca4fcf4c45cea3aaf1f	d__Bacteria;p__Planctomycetota;c__vadinHA49;o__vadinHA49;f__vadinHA49;g__vadinHA49;s__	0.99864		Planctomycetota	vadinHA49	vadinHA49	vadinHA49	vadinHA49
cbb0dc547c5c2da1abcd393d3668709d	d__Bacteria;p__Firmicutes;c__Clostridia;o__Oscillospirales;f__Ruminococcaceae;g__[Eubacterium]_siraeum_group;s__	0.975725		Firmicutes	Clostridia	Oscillospirales	Ruminococcaceae	[Eubacterium]_siraeum_group
b29f25b640322067f0063c36caf01d96	d__Bacteria;p__Firmicutes;c__Bacilli;o__Erysipelotrichales;f__Erysipelotrichaceae;g__Dubosiella;s__	0.999957		Firmicutes	Bacilli	Erysipelotrichales	Erysipelotrichaceae	Dubosiella
e6b1f2613f72d5491cd996b5ac260108	d__Bacteria;p__Firmicutes;c__Negativicutes;o__Acidaminococcales;f__Acidaminococcaceae;g__uncultured;s__	0.966632		Firmicutes	Negativicutes	Acidaminococcales	Acidaminococcaceae	uncultured
15b0be1def3543b6a899a24a45c851f3	d__Bacteria;p__Bacteroidota;c__Bacteroidia;o__Bacteroidales;f__Prevotellaceae	0.999444		Bacteroidota	Bacteroidia	Bacteroidales	Prevotellaceae
15de62dc029e442d7bde890817ddcc55	d__Bacteria;p__Proteobacteria;c__Gammaproteobacteria;o__Burkholderiales;f__Comamonadaceae;g__Delftia;s__	0.810822		Proteobacteria	Gammaproteobacteria	Burkholderiales	Comamonadaceae	Delftia
f3bbaa31cb3d8a9969c42fa675d38a4a	d__Bacteria;p__Firmicutes;c__Clostridia;o__Clostridiales;f__Clostridiaceae;g__Clostridium_sensu_stricto_12;s__	0.99906		Firmicutes	Clostridia	Clostridiales	Clostridiaceae	Clostridium_sensu_stricto_12
309ebfb578a9451140085294e70df619	d__Bacteria;p__Proteobacteria;c__Alphaproteobacteria;o__Caulobacterales;f__Caulobacteraceae;g__Brevundimonas;s__	0.983076		Proteobacteria	Alphaproteobacteria	Caulobacterales	Caulobacteraceae	Brevundimonas
e946cf1403760d49893095ab6872d1c7	d__Bacteria;p__Bacteroidota;c__Bacteroidia;o__Bacteroidales;f__Prevotellaceae;g__Prevotellaceae_UCG-004;s__	0.7898		Bacteroidota	Bacteroidia	Bacteroidales	Prevotellaceae	Prevotellaceae_UCG-004
c10d47ac802dae1c353b1f05d2ade785	d__Bacteria;p__Proteobacteria;c__Gammaproteobacteria;o__Xanthomonadales;f__Xanthomonadaceae;g__Stenotrophomonas;s__	0.999952		Proteobacteria	Gammaproteobacteria	Xanthomonadales	Xanthomonadaceae	Stenotrophomonas
7ff0bbbd4c32c1ef3eb3aa969d809524	d__Bacteria;p__Bacteroidota;c__Bacteroidia;o__Bacteroidales;f__Bacteroidaceae;g__Bacteroides;s__	0.999161		Bacteroidota	Bacteroidia	Bacteroidales	Bacteroidaceae	Bacteroides
630d744a7fc4567233f8f568244a8183	d__Bacteria;p__Proteobacteria;c__Gammaproteobacteria;o__Burkholderiales;f__Comamonadaceae	0.999999		Proteobacteria	Gammaproteobacteria	Burkholderiales	Comamonadaceae
9b305b77807dcf6e273d10232b942e69	d__Bacteria;p__Firmicutes;c__Bacilli;o__Lactobacillales;f__Lactobacillaceae;g__Liquorilactobacillus;s__	0.901671		Firmicutes	Bacilli	Lactobacillales	Lactobacillaceae	Liquorilactobacillus
4f323c6bf16a5c204fbf6148ba09b165	d__Bacteria;p__Firmicutes;c__Clostridia;o__Clostridia_UCG-014;f__Clostridia_UCG-014;g__Clostridia_UCG-014;s__	0.999991		Firmicutes	Clostridia	Clostridia_UCG-014	Clostridia_UCG-014	Clostridia_UCG-014
4a1ca5a3884b463ea0820cc14e532743	d__Bacteria;p__Firmicutes;c__Clostridia;o__Oscillospirales;f__Ruminococcaceae;g__Caproiciproducens;s__	0.947191		Firmicutes	Clostridia	Oscillospirales	Ruminococcaceae	Caproiciproducens
a3b21a9a507af04d7742bb199c9cba15	d__Bacteria;p__Proteobacteria;c__Alphaproteobacteria;o__Caulobacterales;f__Caulobacteraceae	0.999981		Proteobacteria	Alphaproteobacteria	Caulobacterales	Caulobacteraceae
01e39880f5058097901313cb28d7c8fe	d__Bacteria;p__Proteobacteria;c__Gammaproteobacteria;o__Burkholderiales;f__Alcaligenaceae;g__Bordetella;s__	0.781222		Proteobacteria	Gammaproteobacteria	Burkholderiales	Alcaligenaceae	Bordetella
146225bbce2e140cece4ec87cdd4a387	d__Bacteria;p__Chloroflexi;c__Ktedonobacteria;o__Ktedonobacterales;f__Ktedonobacteraceae;g__uncultured;s__	0.836872		Chloroflexi	Ktedonobacteria	Ktedonobacterales	Ktedonobacteraceae	uncultured
b470dad24caa1d7f6e357ee76a2be7b0	d__Bacteria;p__Bacteroidota;c__Bacteroidia;o__Bacteroidales;f__Dysgonomonadaceae;g__uncultured;s__	0.965553		Bacteroidota	Bacteroidia	Bacteroidales	Dysgonomonadaceae	uncultured
ebc11fe5cb29469f0a953b4ea0c0e120	d__Bacteria;p__Firmicutes;c__Bacilli;o__Erysipelotrichales;f__Erysipelatoclostridiaceae;g__UCG-004;s__	0.999579		Firmicutes	Bacilli	Erysipelotrichales	Erysipelatoclostridiaceae	UCG-004
df8b6ae9e59512dcdbd8a6e031de4d25	d__Bacteria;p__Proteobacteria;c__Alphaproteobacteria;o__Rhizobiales;f__Rhodobiaceae;g__Amorphus;s__	0.999871		Proteobacteria	Alphaproteobacteria	Rhizobiales	Rhodobiaceae	Amorphus
2ad31300b74fb5bf546c591e13976cdb	d__Bacteria;p__Bacteroidota;c__Bacteroidia;o__Bacteroidales;f__Bacteroidaceae;g__Bacteroides;s__	0.720291		Bacteroidota	Bacteroidia	Bacteroidales	Bacteroidaceae	Bacteroides
6a64c76652640e5e0a56addbdcad6c6f	d__Bacteria;p__Actinobacteriota;c__Rubrobacteria;o__Rubrobacterales;f__Rubrobacteriaceae;g__Rubrobacter;s__	0.999935		Actinobacteriota	Rubrobacteria	Rubrobacterales	Rubrobacteriaceae	Rubrobacter
6661cbd47a5eb95a871f00a4694a5842	d__Bacteria;p__Bacteroidota;c__Bacteroidia;o__Bacteroidales;f__Bacteroidaceae;g__Bacteroides;s__	0.978535		Bacteroidota	Bacteroidia	Bacteroidales	Bacteroidaceae	Bacteroides
5bfe54ceb756e503f947c14bbf494482	d__Bacteria;p__Firmicutes;c__Clostridia;o__Peptostreptococcales-Tissierellales;f__Anaerovoracaceae;g__Mogibacterium;s__	0.997894		Firmicutes	Clostridia	Peptostreptococcales-Tissierellales	Anaerovoracaceae	Mogibacterium
8e2050d5bfbefa2bb9f01e46512847dd	d__Bacteria;p__Proteobacteria;c__Gammaproteobacteria;o__Enterobacterales;f__Enterobacteriaceae;g__Escherichia-Shigella;s__	0.894911		Proteobacteria	Gammaproteobacteria	Enterobacterales	Enterobacteriaceae	Escherichia-Shigella
365303939c6925f074fb389e62670247	d__Bacteria;p__Bacteroidota;c__Bacteroidia;o__Bacteroidales;f__Prevotellaceae	0.998816		Bacteroidota	Bacteroidia	Bacteroidales	Prevotellaceae
ca7ff86319d12e353220c47d29eb0c0d	d__Bacteria;p__Firmicutes;c__Bacilli;o__Bacillales;f__Planococcaceae;g__Solibacillus;s__	0.796604		Firmicutes	Bacilli	Bacillales	Planococcaceae	Solibacillus
2fed57aed54876ad4c242253efa302da	d__Bacteria;p__Firmicutes;c__Clostridia;o__Lachnospirales;f__Lachnospiraceae;g__Marvinbryantia;s__	0.786628		Firmicutes	Clostridia	Lachnospirales	Lachnospiraceae	Marvinbryantia
a6b96f3fc3a91bd8a8a1501e7d1a227a	d__Bacteria;p__Firmicutes;c__Clostridia;o__Lachnospirales;f__Lachnospiraceae	0.999975		Firmicutes	Clostridia	Lachnospirales	Lachnospiraceae
9c011c66d75a2bdf39e51cb5e7078806	d__Bacteria;p__Proteobacteria;c__Alphaproteobacteria;o__Rickettsiales;f__Mitochondria;g__Mitochondria;s__	0.999992		Proteobacteria	Alphaproteobacteria	Rickettsiales	Mitochondria	Mitochondria
1d12897e67a7a7f4e62d59d97be02ba5	d__Bacteria;p__Firmicutes;c__Bacilli;o__Lactobacillales;f__Lactobacillaceae;g__Lactobacillus;s__	0.997061		Firmicutes	Bacilli	Lactobacillales	Lactobacillaceae	Lactobacillus
99932b6b1a6442eeac5ccf081bd41268	d__Bacteria;p__Firmicutes;c__Clostridia;o__Lachnospirales;f__Lachnospiraceae	0.999983		Firmicutes	Clostridia	Lachnospirales	Lachnospiraceae
c6e91b7ff9f69ad1027abcf4e82fd850	d__Bacteria;p__Proteobacteria;c__Alphaproteobacteria;o__Sphingomonadales;f__Sphingomonadaceae;g__Sphingopyxis;s__	0.860922		Proteobacteria	Alphaproteobacteria	Sphingomonadales	Sphingomonadaceae	Sphingopyxis
2b1f6da42beac025e46b40c00c1c2f0e	d__Bacteria;p__Bacteroidota;c__Bacteroidia;o__Bacteroidales	0.999814		Bacteroidota	Bacteroidia	Bacteroidales
1a646deb043e1dc18f9099daf736f880	d__Bacteria;p__Proteobacteria;c__Gammaproteobacteria;o__Burkholderiales;f__Comamonadaceae;g__Delftia;s__	0.819546		Proteobacteria	Gammaproteobacteria	Burkholderiales	Comamonadaceae	Delftia
288695fc939fea2fd1d41c42b0197493	d__Bacteria;p__Firmicutes;c__Bacilli;o__Bacillales;f__Planococcaceae	0.813766		Firmicutes	Bacilli	Bacillales	Planococcaceae
86eccb7fc4b3899aae6b9d979b8e937f	d__Bacteria;p__Proteobacteria;c__Gammaproteobacteria;o__Pseudomonadales;f__Moraxellaceae;g__Acinetobacter;s__	0.999997		Proteobacteria	Gammaproteobacteria	Pseudomonadales	Moraxellaceae	Acinetobacter
0b1995b1350c8dafe1da80339e01e42a	d__Bacteria;p__Proteobacteria;c__Gammaproteobacteria;o__Enterobacterales;f__Enterobacteriaceae	0.93427		Proteobacteria	Gammaproteobacteria	Enterobacterales	Enterobacteriaceae
56ee2c1c98e654bbdba0a7b98042a6e4	d__Bacteria;p__Firmicutes;c__Bacilli;o__Lactobacillales;f__Lactobacillaceae;g__Lactobacillus;s__	0.999205		Firmicutes	Bacilli	Lactobacillales	Lactobacillaceae	Lactobacillus
44d353aefd4e82052d278337c29b08e7	d__Bacteria;p__Firmicutes;c__Bacilli;o__Lactobacillales;f__Enterococcaceae	0.703362		Firmicutes	Bacilli	Lactobacillales	Enterococcaceae
bda96901b7d754989209d3f4545a08be	d__Bacteria;p__Firmicutes;c__Clostridia;o__Lachnospirales;f__Lachnospiraceae	0.99999		Firmicutes	Clostridia	Lachnospirales	Lachnospiraceae
40c9efbd0b6cde4639d232ca190fd8f2	d__Bacteria;p__Actinobacteriota;c__Actinobacteria;o__Micrococcales;f__Intrasporangiaceae	0.96112		Actinobacteriota	Actinobacteria	Micrococcales	Intrasporangiaceae
7aaa2591b4763d623cd9118facb77a9b	d__Bacteria;p__Proteobacteria;c__Alphaproteobacteria;o__Rhizobiales;f__Rhizobiaceae;g__Nitratireductor;s__	0.861655		Proteobacteria	Alphaproteobacteria	Rhizobiales	Rhizobiaceae	Nitratireductor
b34adc1f542704fef8fc095fa8e28a96	d__Bacteria;p__Actinobacteriota;c__Actinobacteria;o__Bifidobacteriales;f__Bifidobacteriaceae;g__Bifidobacterium;s__	0.998091		Actinobacteriota	Actinobacteria	Bifidobacteriales	Bifidobacteriaceae	Bifidobacterium
986ed18f1ba8c740dc35f2d9fea39a19	d__Bacteria;p__Proteobacteria;c__Gammaproteobacteria;o__Enterobacterales;f__Vibrionaceae;g__Photobacterium;s__	0.941786		Proteobacteria	Gammaproteobacteria	Enterobacterales	Vibrionaceae	Photobacterium
c4355363c3a4926f20e10d112f8c1761	d__Bacteria;p__Bacteroidota;c__Bacteroidia;o__Bacteroidales;f__Bacteroidaceae;g__Bacteroides;s__	0.787059		Bacteroidota	Bacteroidia	Bacteroidales	Bacteroidaceae	Bacteroides
1a7f9abf477fd3e45f301140365a53a1	d__Bacteria;p__Bacteroidota;c__Bacteroidia;o__Bacteroidales;f__Prevotellaceae	0.999077		Bacteroidota	Bacteroidia	Bacteroidales	Prevotellaceae
a1ea303a6825154ced7b2602f3cc8885	d__Bacteria;p__Bacteroidota;c__Bacteroidia;o__Flavobacteriales;f__Weeksellaceae;g__Chryseobacterium;s__	0.990145		Bacteroidota	Bacteroidia	Flavobacteriales	Weeksellaceae	Chryseobacterium
cf959f3245ff92144dc5377db3f9c7c4	d__Bacteria;p__Cyanobacteria;c__Cyanobacteriia;o__Chloroplast;f__Chloroplast;g__Chloroplast;s__	0.999818		Cyanobacteria	Cyanobacteriia	Chloroplast	Chloroplast	Chloroplast
812f2c3544cd8f1bffa5813d7505b6d4	d__Bacteria;p__Firmicutes;c__Negativicutes;o__Acidaminococcales;f__Acidaminococcaceae;g__uncultured;s__	0.989499		Firmicutes	Negativicutes	Acidaminococcales	Acidaminococcaceae	uncultured
98689e4667acb46f57666c9f6dd82e79	d__Bacteria;p__Firmicutes;c__Clostridia;o__Peptostreptococcales-Tissierellales;f__Anaerovoracaceae	0.99989		Firmicutes	Clostridia	Peptostreptococcales-Tissierellales	Anaerovoracaceae
50e908a793d9192436a9c7254aaa3d90	d__Bacteria;p__Firmicutes;c__Bacilli;o__Erysipelotrichales;f__Erysipelatoclostridiaceae;g__UCG-004;s__	0.999416		Firmicutes	Bacilli	Erysipelotrichales	Erysipelatoclostridiaceae	UCG-004
8ee3ae3cb766fee706a26c6455ec7242	d__Bacteria;p__Firmicutes;c__Clostridia;o__Oscillospirales;f__Ruminococcaceae;g__Caproiciproducens;s__	0.935941		Firmicutes	Clostridia	Oscillospirales	Ruminococcaceae	Caproiciproducens
1ed16b6782291c599530eda3940801d5	d__Bacteria;p__Firmicutes;c__Bacilli;o__Lactobacillales;f__Lactobacillaceae;g__Lentilactobacillus;s__	0.944262		Firmicutes	Bacilli	Lactobacillales	Lactobacillaceae	Lentilactobacillus
443c4375efd2ef93243c9ae53aadfcfd	d__Bacteria;p__Firmicutes;c__Clostridia;o__Oscillospirales;f__Oscillospiraceae;g__UCG-002;s__	0.992414		Firmicutes	Clostridia	Oscillospirales	Oscillospiraceae	UCG-002
a9163174c1698b1479f01308e230b534	d__Bacteria;p__Proteobacteria;c__Gammaproteobacteria;o__Pseudomonadales;f__Moraxellaceae;g__Acinetobacter;s__	0.999595		Proteobacteria	Gammaproteobacteria	Pseudomonadales	Moraxellaceae	Acinetobacter
e0c09714d4aebb4cbea09f60bf3ed272	d__Bacteria;p__Actinobacteriota;c__Actinobacteria;o__Corynebacteriales;f__Corynebacteriaceae	0.999998		Actinobacteriota	Actinobacteria	Corynebacteriales	Corynebacteriaceae
5a17a50a049c6858e5a5fe91242ad8f3	d__Bacteria;p__Firmicutes;c__Clostridia;o__Oscillospirales;f__Oscillospiraceae;g__Oscillibacter;s__	0.768888		Firmicutes	Clostridia	Oscillospirales	Oscillospiraceae	Oscillibacter
2993b3f67ca32da89c45531cc71e37f3	d__Bacteria;p__Firmicutes;c__Clostridia;o__Peptostreptococcales-Tissierellales;f__Family_XI;g__Peptoniphilus;s__	0.999777		Firmicutes	Clostridia	Peptostreptococcales-Tissierellales	Family_XI	Peptoniphilus
2f12c96226f6ffd98dff7b8fca8b3a67	d__Bacteria;p__Bacteroidota;c__Bacteroidia;o__Bacteroidales;f__Prevotellaceae	0.999564		Bacteroidota	Bacteroidia	Bacteroidales	Prevotellaceae
a94f46ee41b3ca6ec0a125f24aa6bdfe	d__Bacteria;p__Bacteroidota;c__Bacteroidia;o__Bacteroidales;f__Rikenellaceae;g__Rikenellaceae_RC9_gut_group;s__	0.995529		Bacteroidota	Bacteroidia	Bacteroidales	Rikenellaceae	Rikenellaceae_RC9_gut_group
d926b540f388775d06226628293770bd	d__Bacteria;p__Firmicutes;c__Clostridia;o__Oscillospirales;f__Oscillospiraceae	0.937302		Firmicutes	Clostridia	Oscillospirales	Oscillospiraceae
4fa5c47c4f666202f9273fa926d89dee	d__Bacteria;p__Firmicutes;c__Clostridia;o__Oscillospirales;f__Ethanoligenenaceae;g__Incertae_Sedis;s__	0.99977		Firmicutes	Clostridia	Oscillospirales	Ethanoligenenaceae	Incertae_Sedis
2a2149d8169f7bf6439b80430044d0a6	d__Bacteria;p__Firmicutes;c__Clostridia;o__Oscillospirales;f__Ruminococcaceae;g__uncultured;s__	0.734191		Firmicutes	Clostridia	Oscillospirales	Ruminococcaceae	uncultured
6791129713145b63f1577f0eb63101e0	d__Bacteria;p__Chloroflexi;c__KD4-96;o__KD4-96;f__KD4-96;g__KD4-96;s__	0.999983		Chloroflexi	KD4-96	KD4-96	KD4-96	KD4-96
db1c7082f3b7adc7cc7813a4c6f81e22	d__Bacteria;p__Firmicutes;c__Clostridia;o__Lachnospirales;f__Lachnospiraceae	0.999981		Firmicutes	Clostridia	Lachnospirales	Lachnospiraceae
3f7a857ddaad10ae7d534c76bb9b42c9	d__Bacteria;p__Bacteroidota;c__Bacteroidia;o__Bacteroidales;f__Prevotellaceae;g__uncultured;s__	0.748684		Bacteroidota	Bacteroidia	Bacteroidales	Prevotellaceae	uncultured
524244f405766832250e6681a40c98c8	d__Bacteria;p__Firmicutes;c__Bacilli;o__Lactobacillales;f__Lactobacillaceae	0.999992		Firmicutes	Bacilli	Lactobacillales	Lactobacillaceae
070639beca37f0fdd164bba621fb8479	d__Bacteria;p__Firmicutes;c__Bacilli;o__Lactobacillales;f__Lactobacillaceae	0.999999		Firmicutes	Bacilli	Lactobacillales	Lactobacillaceae
325d491ad0ea6ea74e1679d877cdf4a7	d__Bacteria;p__Proteobacteria;c__Gammaproteobacteria;o__Pseudomonadales;f__Moraxellaceae;g__Enhydrobacter;s__	0.999932		Proteobacteria	Gammaproteobacteria	Pseudomonadales	Moraxellaceae	Enhydrobacter
fccf8b6ad26ac591a0cdc16306a18f0d	d__Bacteria;p__Proteobacteria;c__Alphaproteobacteria;o__Rhizobiales;f__Xanthobacteraceae	0.999901		Proteobacteria	Alphaproteobacteria	Rhizobiales	Xanthobacteraceae
5aa3acf7a1fce353dfee6adf6a5c6aa8	d__Bacteria;p__Bacteroidota;c__Bacteroidia;o__Flavobacteriales;f__Flavobacteriaceae;g__Flavobacterium;s__	0.960477		Bacteroidota	Bacteroidia	Flavobacteriales	Flavobacteriaceae	Flavobacterium
194e381856a9d4793546cd7c9c634716	d__Bacteria;p__Firmicutes;c__Negativicutes;o__Acidaminococcales;f__Acidaminococcaceae;g__Phascolarctobacterium;s__	0.999905		Firmicutes	Negativicutes	Acidaminococcales	Acidaminococcaceae	Phascolarctobacterium
3a1bd922c97f48d9317f3fd9fd3295ca	d__Bacteria;p__Firmicutes;c__Clostridia;o__Oscillospirales;f__Ruminococcaceae	0.981054		Firmicutes	Clostridia	Oscillospirales	Ruminococcaceae
a3057bbfff28c838805ab9077dda9bd7	d__Bacteria;p__Proteobacteria;c__Alphaproteobacteria;o__Parvibaculales;f__Parvibaculaceae;g__Rhodoligotrophos;s__	0.999993		Proteobacteria	Alphaproteobacteria	Parvibaculales	Parvibaculaceae	Rhodoligotrophos
cf0550392adae265262bfed1d6634f08	d__Bacteria;p__Firmicutes;c__Bacilli;o__Erysipelotrichales;f__Erysipelatoclostridiaceae;g__Erysipelotrichaceae_UCG-003;s__	0.997752		Firmicutes	Bacilli	Erysipelotrichales	Erysipelatoclostridiaceae	Erysipelotrichaceae_UCG-003
238cf51094c656a262188cdc51edcecc	d__Bacteria;p__Firmicutes;c__Bacilli;o__RF39;f__RF39;g__RF39;s__	0.999999		Firmicutes	Bacilli	RF39	RF39	RF39
1ac1cb76289aaba1d90a68978b65c948	d__Bacteria;p__Bacteroidota;c__Bacteroidia;o__Bacteroidales;f__Rikenellaceae;g__U29-B03;s__	0.999976		Bacteroidota	Bacteroidia	Bacteroidales	Rikenellaceae	U29-B03
dbe9b2db6e4843cf0d0030c1322338aa	d__Bacteria;p__Firmicutes;c__Bacilli;o__Erysipelotrichales;f__Erysipelatoclostridiaceae;g__Asteroleplasma;s__	0.974937		Firmicutes	Bacilli	Erysipelotrichales	Erysipelatoclostridiaceae	Asteroleplasma
addd5492bb2a7e2e454d6d4ff733ced0	d__Bacteria;p__Acidobacteriota;c__Vicinamibacteria;o__Vicinamibacterales;f__uncultured;g__uncultured;s__	0.995789		Acidobacteriota	Vicinamibacteria	Vicinamibacterales	uncultured	uncultured
5e61145386e4384d0145590c366f0844	d__Bacteria;p__Proteobacteria;c__Gammaproteobacteria;o__Burkholderiales;f__Comamonadaceae;g__Delftia;s__	0.78967		Proteobacteria	Gammaproteobacteria	Burkholderiales	Comamonadaceae	Delftia
aad4e85a30f4c47cca5c3e528ada4010	d__Bacteria;p__Firmicutes;c__Clostridia;o__Lachnospirales;f__Lachnospiraceae;g__Anaerostipes;s__	0.999804		Firmicutes	Clostridia	Lachnospirales	Lachnospiraceae	Anaerostipes
6dca738d9c1307287876f647e281734b	d__Bacteria;p__Bacteroidota;c__Bacteroidia;o__Bacteroidales;f__Prevotellaceae	0.998613		Bacteroidota	Bacteroidia	Bacteroidales	Prevotellaceae
a043bafc88d6885d83232b1a48db8ee5	d__Bacteria;p__Proteobacteria;c__Alphaproteobacteria;o__Sphingomonadales;f__Sphingomonadaceae;g__DSSF69;s__	0.999989		Proteobacteria	Alphaproteobacteria	Sphingomonadales	Sphingomonadaceae	DSSF69
6003aac9fc786724d5e0c97d5ab1117b	d__Bacteria;p__Firmicutes;c__Clostridia;o__Lachnospirales;f__Lachnospiraceae;g__Dorea;s__	0.989911		Firmicutes	Clostridia	Lachnospirales	Lachnospiraceae	Dorea
c02ff8779b02afcb3179a7a27dfc1b87	d__Bacteria;p__Firmicutes;c__Clostridia;o__Oscillospirales;f__Ruminococcaceae	0.947776		Firmicutes	Clostridia	Oscillospirales	Ruminococcaceae
dda867c32d06236bd231bf734f61925b	d__Bacteria;p__Firmicutes;c__Clostridia;o__Oscillospirales;f__Oscillospiraceae;g__Oscillibacter;s__	0.836196		Firmicutes	Clostridia	Oscillospirales	Oscillospiraceae	Oscillibacter
65dc01183b87000834d4c036e68ed407	d__Bacteria;p__Bacteroidota;c__Bacteroidia;o__Bacteroidales;f__Prevotellaceae	0.999653		Bacteroidota	Bacteroidia	Bacteroidales	Prevotellaceae
845a6d576696e6fd670736cd998b8ab7	d__Bacteria;p__Bacteroidota;c__Bacteroidia;o__Bacteroidales;f__Muribaculaceae;g__Muribaculaceae;s__	0.998562		Bacteroidota	Bacteroidia	Bacteroidales	Muribaculaceae	Muribaculaceae
0a717e713090ef93ac39ca7b5b1ea2b9	d__Bacteria;p__Actinobacteriota;c__Thermoleophilia;o__Gaiellales	0.99968		Actinobacteriota	Thermoleophilia	Gaiellales
4830b5e11119e2d2981d218f3c650ad8	d__Bacteria;p__Proteobacteria;c__Alphaproteobacteria;o__Rhizobiales;f__Xanthobacteraceae	0.999899		Proteobacteria	Alphaproteobacteria	Rhizobiales	Xanthobacteraceae
04e4587aaf21257b0676e882a0f49c7e	d__Bacteria;p__Actinobacteriota;c__Coriobacteriia;o__Coriobacteriales;f__Eggerthellaceae	0.907507		Actinobacteriota	Coriobacteriia	Coriobacteriales	Eggerthellaceae
f3aa0b45956cb49f086066bb42d29126	d__Bacteria;p__Firmicutes;c__Bacilli;o__Lactobacillales;f__Lactobacillaceae;g__Liquorilactobacillus;s__	0.881464		Firmicutes	Bacilli	Lactobacillales	Lactobacillaceae	Liquorilactobacillus
09e354cfe56cf1d8f5eb642cbdcb5dbf	d__Bacteria;p__Bacteroidota;c__Bacteroidia;o__Bacteroidales;f__Rikenellaceae;g__Rikenellaceae_RC9_gut_group;s__	0.99276		Bacteroidota	Bacteroidia	Bacteroidales	Rikenellaceae	Rikenellaceae_RC9_gut_group
98ce5c92ab8a783dee191071123deb95	d__Bacteria;p__Proteobacteria;c__Gammaproteobacteria;o__Enterobacterales;f__Enterobacteriaceae	0.916451		Proteobacteria	Gammaproteobacteria	Enterobacterales	Enterobacteriaceae
56eddd1305cc20fa50e885b6c636d8c3	d__Bacteria;p__Proteobacteria;c__Gammaproteobacteria;o__Burkholderiales;f__Comamonadaceae;g__Delftia;s__	0.79847		Proteobacteria	Gammaproteobacteria	Burkholderiales	Comamonadaceae	Delftia
548ffe109c576d9c344402ecf7dd554d	d__Bacteria;p__Bacteroidota;c__Bacteroidia;o__Bacteroidales;f__Prevotellaceae	0.999559		Bacteroidota	Bacteroidia	Bacteroidales	Prevotellaceae
dd9265af3f03484f5de65ddc3e1976c6	d__Bacteria;p__Firmicutes;c__Bacilli;o__Erysipelotrichales;f__Erysipelatoclostridiaceae;g__UCG-004;s__	0.999435		Firmicutes	Bacilli	Erysipelotrichales	Erysipelatoclostridiaceae	UCG-004
391269e31b0997084efcd560f0086f02	d__Bacteria;p__Firmicutes;c__Clostridia;o__Lachnospirales;f__Lachnospiraceae	0.99999		Firmicutes	Clostridia	Lachnospirales	Lachnospiraceae
e831578424b84efb3499c5632aa0b38c	d__Bacteria;p__Spirochaetota;c__Spirochaetia;o__Spirochaetales;f__Spirochaetaceae	0.978805		Spirochaetota	Spirochaetia	Spirochaetales	Spirochaetaceae
a1654758feb7429cbd7e1f0b4401fb50	d__Bacteria;p__Desulfobacterota;c__Desulfobulbia;o__Desulfobulbales;f__Desulfocapsaceae	0.995637		Desulfobacterota	Desulfobulbia	Desulfobulbales	Desulfocapsaceae
62f1732996bb0b25d2672a487cc26d0d	d__Bacteria;p__Firmicutes;c__Clostridia;o__Oscillospirales;f__Oscillospiraceae	0.980754		Firmicutes	Clostridia	Oscillospirales	Oscillospiraceae
54e072ba1e2619d5f7898c002e21a681	d__Bacteria;p__Proteobacteria;c__Alphaproteobacteria;o__Rhizobiales;f__Xanthobacteraceae;g__Bradyrhizobium;s__	0.875395		Proteobacteria	Alphaproteobacteria	Rhizobiales	Xanthobacteraceae	Bradyrhizobium
7366c2781eb492e4e56f0d5fedd36a91	d__Bacteria;p__Firmicutes;c__Clostridia;o__Lachnospirales;f__Lachnospiraceae;g__[Ruminococcus]_torques_group;s__	0.929897		Firmicutes	Clostridia	Lachnospirales	Lachnospiraceae	[Ruminococcus]_torques_group
ee751a3b83018b4a7daeda6c52e8052d	d__Bacteria;p__Firmicutes;c__Clostridia;o__Lachnospirales;f__Lachnospiraceae	0.999968		Firmicutes	Clostridia	Lachnospirales	Lachnospiraceae
0726294a083f2f2a45e2be88777a8c30	d__Bacteria;p__Bacteroidota;c__Bacteroidia;o__Bacteroidales;f__Tannerellaceae	0.931387		Bacteroidota	Bacteroidia	Bacteroidales	Tannerellaceae
6532f8c6b4085efe1f09346c34bf8fe8	d__Bacteria;p__Firmicutes;c__Clostridia;o__Oscillospirales;f__Butyricicoccaceae;g__Butyricicoccus;s__	0.951789		Firmicutes	Clostridia	Oscillospirales	Butyricicoccaceae	Butyricicoccus
bdc44a39b065de1d08f84a5c1a291980	d__Bacteria;p__Bacteroidota;c__Bacteroidia;o__Bacteroidales;f__Tannerellaceae	0.928643		Bacteroidota	Bacteroidia	Bacteroidales	Tannerellaceae
39f623f93647f18359306eceaf3d4e5b	d__Bacteria;p__Bacteroidota;c__Bacteroidia;o__Bacteroidales;f__Bacteroidaceae;g__Bacteroides;s__	0.999695		Bacteroidota	Bacteroidia	Bacteroidales	Bacteroidaceae	Bacteroides
c163f57ad61cdbe3791577a3087713dc	d__Bacteria;p__Firmicutes;c__Clostridia;o__Oscillospirales;f__Oscillospiraceae	0.999595		Firmicutes	Clostridia	Oscillospirales	Oscillospiraceae
5c8bb842a7f44755e3df936b31bc237f	d__Bacteria;p__Firmicutes;c__Bacilli;o__Bacillales	0.998647		Firmicutes	Bacilli	Bacillales
02dd9323d04afd1253c10bd63d7a30dc	d__Bacteria;p__Firmicutes;c__Bacilli;o__Erysipelotrichales;f__Erysipelotrichaceae;g__Dubosiella;s__	0.999015		Firmicutes	Bacilli	Erysipelotrichales	Erysipelotrichaceae	Dubosiella
291d00a6b918fb29e5c016cfcb5e3626	d__Bacteria;p__Proteobacteria;c__Gammaproteobacteria;o__Xanthomonadales;f__Xanthomonadaceae;g__Stenotrophomonas;s__	0.972815		Proteobacteria	Gammaproteobacteria	Xanthomonadales	Xanthomonadaceae	Stenotrophomonas
a3f4fca9461c6bb2b53f4838e6dde007	d__Bacteria;p__Firmicutes;c__Clostridia;o__Oscillospirales;f__Hungateiclostridiaceae;g__uncultured;s__	0.943928		Firmicutes	Clostridia	Oscillospirales	Hungateiclostridiaceae	uncultured
79913b7b70b3c826d3d5d14e135e92d8	d__Bacteria;p__Proteobacteria;c__Gammaproteobacteria;o__Burkholderiales;f__Comamonadaceae	0.999979		Proteobacteria	Gammaproteobacteria	Burkholderiales	Comamonadaceae
f36e1e62b9a71f6a88cb2699351cc251	d__Bacteria;p__Bacteroidota;c__Bacteroidia;o__Bacteroidales;f__Tannerellaceae	0.931498		Bacteroidota	Bacteroidia	Bacteroidales	Tannerellaceae
5bb105bbd775e8a44f6426e63e1891bb	d__Bacteria;p__Bacteroidota;c__Bacteroidia;o__Flavobacteriales;f__Weeksellaceae;g__Cloacibacterium;s__	0.999787		Bacteroidota	Bacteroidia	Flavobacteriales	Weeksellaceae	Cloacibacterium
8f2d3111b705dbc73e8a3ba260394a50	d__Bacteria;p__Proteobacteria;c__Gammaproteobacteria;o__Burkholderiales;f__Alcaligenaceae;g__Alcaligenes;s__	0.997131		Proteobacteria	Gammaproteobacteria	Burkholderiales	Alcaligenaceae	Alcaligenes
71b3b6f1461037e0b8dceda55be8e833	d__Bacteria;p__Bacteroidota;c__Bacteroidia;o__Bacteroidales;f__Prevotellaceae;g__Alloprevotella;s__	0.993554		Bacteroidota	Bacteroidia	Bacteroidales	Prevotellaceae	Alloprevotella
9f7f1bfc3e9b7a156d42202256348fca	d__Bacteria;p__Actinobacteriota;c__Actinobacteria;o__Micrococcales;f__Micrococcaceae;g__Glutamicibacter;s__	0.77803		Actinobacteriota	Actinobacteria	Micrococcales	Micrococcaceae	Glutamicibacter
605ae489cabfd0f2b955d49191c63b71	d__Bacteria;p__Proteobacteria;c__Gammaproteobacteria;o__Pseudomonadales;f__Moraxellaceae;g__Acinetobacter;s__	0.999888		Proteobacteria	Gammaproteobacteria	Pseudomonadales	Moraxellaceae	Acinetobacter
12f975e424401cb50e3d608c3241130e	d__Bacteria;p__Bacteroidota;c__Bacteroidia	0.999946		Bacteroidota	Bacteroidia
8e0c9cf9cea7d83bd63bf9cc7e0fa5f5	d__Bacteria;p__Proteobacteria;c__Alphaproteobacteria;o__Rhizobiales;f__Rhizobiaceae;g__Martelella;s__	0.999803		Proteobacteria	Alphaproteobacteria	Rhizobiales	Rhizobiaceae	Martelella
07d70a007e543011b764f17ba53c293f	d__Bacteria;p__Firmicutes;c__Clostridia;o__Oscillospirales;f__Ruminococcaceae;g__uncultured;s__	0.863824		Firmicutes	Clostridia	Oscillospirales	Ruminococcaceae	uncultured
5d2326596f976b1e245a034a85312a14	d__Bacteria;p__Bacteroidota;c__Bacteroidia;o__Bacteroidales;f__uncultured;g__uncultured;s__	0.973949		Bacteroidota	Bacteroidia	Bacteroidales	uncultured	uncultured
2f3ef8d1a054a01b65fda3c6f47d8889	d__Bacteria;p__Proteobacteria;c__Alphaproteobacteria;o__Sphingomonadales;f__Sphingomonadaceae;g__Sphingopyxis;s__	0.998557		Proteobacteria	Alphaproteobacteria	Sphingomonadales	Sphingomonadaceae	Sphingopyxis
a6531c6bf89ee86f2dcab4b1228a1ba8	d__Bacteria;p__Firmicutes;c__Bacilli;o__RF39;f__RF39;g__RF39;s__	0.999997		Firmicutes	Bacilli	RF39	RF39	RF39
b2d60b3353a5dbdbd22d925319f1ce9a	d__Bacteria;p__Firmicutes;c__Clostridia;o__Oscillospirales;f__Oscillospiraceae	0.999485		Firmicutes	Clostridia	Oscillospirales	Oscillospiraceae
a06014601c6e5cc15bf7778138c8e070	d__Bacteria;p__Proteobacteria;c__Gammaproteobacteria;o__Pseudomonadales;f__Pseudomonadaceae;g__Pseudomonas;s__	0.998098		Proteobacteria	Gammaproteobacteria	Pseudomonadales	Pseudomonadaceae	Pseudomonas
b00e7e5ad3403da5fdf2efc1a54bd474	d__Bacteria;p__Proteobacteria;c__Gammaproteobacteria;o__Burkholderiales;f__Burkholderiaceae;g__Lautropia;s__	0.999941		Proteobacteria	Gammaproteobacteria	Burkholderiales	Burkholderiaceae	Lautropia
75682d7250de58a919bc350cba652a59	d__Bacteria;p__Proteobacteria;c__Gammaproteobacteria;o__Gammaproteobacteria_Incertae_Sedis;f__Unknown_Family;g__Acidibacter;s__	0.98497		Proteobacteria	Gammaproteobacteria	Gammaproteobacteria_Incertae_Sedis	Unknown_Family	Acidibacter
cfcf35382b1bf21483cf7cef837eceb8	d__Bacteria;p__Firmicutes;c__Clostridia;o__Oscillospirales;f__Butyricicoccaceae;g__Butyricicoccus;s__	0.868586		Firmicutes	Clostridia	Oscillospirales	Butyricicoccaceae	Butyricicoccus
687dc4b6118a6c52416099678e9a56f8	d__Bacteria;p__Actinobacteriota;c__Actinobacteria;o__Corynebacteriales;f__Nocardiaceae;g__Rhodococcus;s__	0.999732		Actinobacteriota	Actinobacteria	Corynebacteriales	Nocardiaceae	Rhodococcus
dc4762a1e46f0231d3f567f1a45227a6	d__Bacteria;p__Firmicutes;c__Bacilli;o__Lactobacillales;f__Lactobacillaceae;g__Liquorilactobacillus;s__	0.894503		Firmicutes	Bacilli	Lactobacillales	Lactobacillaceae	Liquorilactobacillus
4069e88d08aebc704c0e22024f1051c1	d__Bacteria;p__Proteobacteria;c__Alphaproteobacteria;o__Rickettsiales;f__Mitochondria;g__Mitochondria;s__	0.993233		Proteobacteria	Alphaproteobacteria	Rickettsiales	Mitochondria	Mitochondria
7182fa2073b2a878b850763b7e73bcd0	d__Bacteria;p__Firmicutes;c__Bacilli;o__Lactobacillales;f__Streptococcaceae;g__Streptococcus;s__	0.999904		Firmicutes	Bacilli	Lactobacillales	Streptococcaceae	Streptococcus
79c55fe58f4de5bc5ffd85263f104138	d__Bacteria;p__Firmicutes;c__Bacilli;o__Lactobacillales;f__Streptococcaceae;g__Streptococcus;s__	0.999897		Firmicutes	Bacilli	Lactobacillales	Streptococcaceae	Streptococcus
7006c15cb4032080995747f14853565b	d__Bacteria;p__Firmicutes;c__Clostridia;o__Oscillospirales;f__Ethanoligenenaceae;g__Incertae_Sedis;s__	0.996325		Firmicutes	Clostridia	Oscillospirales	Ethanoligenenaceae	Incertae_Sedis
c2317cf7d9fa0346fd95be94f499d1d9	d__Bacteria;p__Firmicutes;c__Clostridia;o__Lachnospirales;f__Lachnospiraceae	0.999971		Firmicutes	Clostridia	Lachnospirales	Lachnospiraceae
3198e894913518c377590a13f9f9900a	d__Bacteria;p__Proteobacteria;c__Gammaproteobacteria;o__Enterobacterales;f__Alteromonadaceae;g__Rheinheimera;s__	0.999975		Proteobacteria	Gammaproteobacteria	Enterobacterales	Alteromonadaceae	Rheinheimera
6d773a84b1b11aec396f0080fc904d53	d__Bacteria;p__Chloroflexi;c__Chloroflexia;o__Thermomicrobiales;f__JG30-KF-CM45;g__JG30-KF-CM45;s__	0.999319		Chloroflexi	Chloroflexia	Thermomicrobiales	JG30-KF-CM45	JG30-KF-CM45
c3ff169a11cbb001e138310262cbc230	d__Bacteria;p__Firmicutes;c__Clostridia;o__Oscillospirales;f__Oscillospiraceae;g__Papillibacter;s__	0.756204		Firmicutes	Clostridia	Oscillospirales	Oscillospiraceae	Papillibacter
d333b71325fbf55b5de44476228a5925	d__Bacteria;p__Proteobacteria;c__Gammaproteobacteria;o__Burkholderiales;f__Comamonadaceae	0.999999		Proteobacteria	Gammaproteobacteria	Burkholderiales	Comamonadaceae
a02d682e30bb6d2a2b1c827b93d400da	d__Bacteria;p__Proteobacteria;c__Gammaproteobacteria;o__Enterobacterales;f__Aeromonadaceae;g__Aeromonas;s__	0.994282		Proteobacteria	Gammaproteobacteria	Enterobacterales	Aeromonadaceae	Aeromonas
8e6f02b5fd9ee59f71be5b3ab201d749	d__Bacteria;p__Firmicutes;c__Clostridia;o__Lachnospirales;f__Lachnospiraceae	0.999993		Firmicutes	Clostridia	Lachnospirales	Lachnospiraceae
7105bb5c5abfe08222ee1bd3139ca435	d__Bacteria;p__Actinobacteriota;c__Thermoleophilia;o__Solirubrobacterales;f__Solirubrobacteraceae;g__Solirubrobacter;s__	0.997843		Actinobacteriota	Thermoleophilia	Solirubrobacterales	Solirubrobacteraceae	Solirubrobacter
7daffc8ee3f9e639bcbb7f9de8e52cf1	d__Bacteria;p__Bacteroidota;c__Bacteroidia;o__Flavobacteriales;f__Weeksellaceae;g__Cloacibacterium;s__	0.999854		Bacteroidota	Bacteroidia	Flavobacteriales	Weeksellaceae	Cloacibacterium
9954ea1f42686135839e149dea3cea48	d__Bacteria;p__Firmicutes;c__Clostridia;o__Oscillospirales;f__Ruminococcaceae	0.999252		Firmicutes	Clostridia	Oscillospirales	Ruminococcaceae
d5e9f1626784fc00bd20056dfb8c8de7	d__Bacteria;p__Proteobacteria;c__Gammaproteobacteria;o__Burkholderiales;f__T34;g__T34;s__	0.997206		Proteobacteria	Gammaproteobacteria	Burkholderiales	T34	T34
4692e2068bb12e16622a2542e76609ed	d__Bacteria;p__Proteobacteria;c__Gammaproteobacteria;o__Pseudomonadales;f__Halomonadaceae;g__Terasakiispira;s__	0.764672		Proteobacteria	Gammaproteobacteria	Pseudomonadales	Halomonadaceae	Terasakiispira
5620bda522e6b1d43c1795a70ad76b95	d__Bacteria;p__Firmicutes;c__Clostridia;o__Christensenellales;f__Christensenellaceae;g__Christensenellaceae_R-7_group;s__	0.966482		Firmicutes	Clostridia	Christensenellales	Christensenellaceae	Christensenellaceae_R-7_group
bdf9ebf440f285ebed127f0890e2f3ab	d__Bacteria;p__Firmicutes;c__Bacilli;o__Bacillales;f__Planococcaceae	0.98163		Firmicutes	Bacilli	Bacillales	Planococcaceae
30b304a273d7506d78e753c23e733138	d__Bacteria;p__Actinobacteriota;c__Coriobacteriia;o__Coriobacteriales;f__Coriobacteriaceae;g__Collinsella;s__	0.999552		Actinobacteriota	Coriobacteriia	Coriobacteriales	Coriobacteriaceae	Collinsella
c3bed6aa39df955773a8b306066d08b7	d__Bacteria;p__Firmicutes;c__Clostridia;o__Clostridiales;f__Clostridiaceae;g__Clostridium_sensu_stricto_11;s__	0.99889		Firmicutes	Clostridia	Clostridiales	Clostridiaceae	Clostridium_sensu_stricto_11
92d5d4f7d68c610f2b5028d4d9e9dc10	d__Bacteria;p__Firmicutes;c__Bacilli;o__Lactobacillales;f__Lactobacillaceae	0.999997		Firmicutes	Bacilli	Lactobacillales	Lactobacillaceae
3b9ebea226efb73f727612774d8cba49	d__Bacteria;p__Firmicutes;c__Bacilli;o__Lactobacillales;f__Lactobacillaceae;g__Leuconostoc;s__	1		Firmicutes	Bacilli	Lactobacillales	Lactobacillaceae	Leuconostoc
2f7c19c17d502b6a5e5f78d72f79f2a2	d__Bacteria;p__Firmicutes;c__Clostridia;o__Oscillospirales;f__Ruminococcaceae;g__Caproiciproducens;s__	0.971489		Firmicutes	Clostridia	Oscillospirales	Ruminococcaceae	Caproiciproducens
27c6cb6836eeec6b94f71feb534347f8	d__Bacteria;p__Firmicutes;c__Bacilli;o__Bacillales;f__Planococcaceae	0.990087		Firmicutes	Bacilli	Bacillales	Planococcaceae
0d6f26b637233ebe830829810d5f1892	d__Bacteria;p__Bacteroidota;c__Bacteroidia;o__Bacteroidales;f__Prevotellaceae	0.997772		Bacteroidota	Bacteroidia	Bacteroidales	Prevotellaceae
79b30e43a5ae204380918266c2ea9521	d__Bacteria;p__Proteobacteria;c__Gammaproteobacteria;o__Enterobacterales;f__Shewanellaceae;g__Shewanella;s__	0.999984		Proteobacteria	Gammaproteobacteria	Enterobacterales	Shewanellaceae	Shewanella
6b0fd1edf7689556f38842eeba1b8352	Unassigned	0.69329
78b6f683bcf9d43039efbfde78eaa0c8	d__Bacteria;p__Firmicutes;c__Clostridia;o__Oscillospirales;f__Oscillospiraceae	0.949207		Firmicutes	Clostridia	Oscillospirales	Oscillospiraceae
7f5155836cc171ee86f9b678bc65ddae	d__Bacteria;p__Proteobacteria;c__Alphaproteobacteria;o__Parvibaculales;f__Parvibaculaceae;g__Rhodoligotrophos;s__	0.999995		Proteobacteria	Alphaproteobacteria	Parvibaculales	Parvibaculaceae	Rhodoligotrophos
93955f61272328a46a01904574e93a64	d__Bacteria;p__Firmicutes;c__Clostridia;o__Oscillospirales;f__Ruminococcaceae;g__Faecalibacterium;s__	0.981244		Firmicutes	Clostridia	Oscillospirales	Ruminococcaceae	Faecalibacterium
c1dae6322d50afe9fab73a8f677bdc8d	d__Bacteria;p__Proteobacteria;c__Gammaproteobacteria;o__Enterobacterales;f__Morganellaceae;g__Proteus;s__	0.984876		Proteobacteria	Gammaproteobacteria	Enterobacterales	Morganellaceae	Proteus
d24ee92989667fd13d725e3c28962341	d__Bacteria;p__Actinobacteriota;c__Coriobacteriia;o__Coriobacteriales;f__Atopobiaceae;g__Olsenella;s__	0.925702		Actinobacteriota	Coriobacteriia	Coriobacteriales	Atopobiaceae	Olsenella
3472238d39f4274aae21986c063f7ef0	d__Bacteria;p__Firmicutes;c__Clostridia;o__Oscillospirales;f__Oscillospiraceae	0.914135		Firmicutes	Clostridia	Oscillospirales	Oscillospiraceae
fde7ab2cd3b64ef11c60f57f10cbff91	d__Bacteria;p__Proteobacteria;c__Gammaproteobacteria;o__Burkholderiales;f__Burkholderiaceae;g__Ralstonia;s__	0.999583		Proteobacteria	Gammaproteobacteria	Burkholderiales	Burkholderiaceae	Ralstonia
b1957216b65fe9122985f0db5c87beca	d__Bacteria;p__Proteobacteria;c__Gammaproteobacteria;o__Xanthomonadales;f__Xanthomonadaceae;g__Stenotrophomonas;s__	0.995117		Proteobacteria	Gammaproteobacteria	Xanthomonadales	Xanthomonadaceae	Stenotrophomonas
1c984598b8f2e0eaffe7eb82fad5a6d1	d__Bacteria;p__Proteobacteria;c__Gammaproteobacteria;o__Enterobacterales;f__Vibrionaceae;g__Vibrio;s__	0.82488		Proteobacteria	Gammaproteobacteria	Enterobacterales	Vibrionaceae	Vibrio
a2073a8c63ddb9a59a4b5bd24ae0cfd4	d__Bacteria;p__Firmicutes;c__Clostridia;o__Peptostreptococcales-Tissierellales;f__Peptostreptococcaceae;g__Peptoclostridium;s__	0.996839		Firmicutes	Clostridia	Peptostreptococcales-Tissierellales	Peptostreptococcaceae	Peptoclostridium
05e8706d100d071dd9c9d199b88e6e49	d__Bacteria;p__Firmicutes;c__Clostridia;o__Oscillospirales;f__Ethanoligenenaceae;g__Incertae_Sedis;s__	0.99307		Firmicutes	Clostridia	Oscillospirales	Ethanoligenenaceae	Incertae_Sedis
b3eea3d827abe855b00bfd931c739822	d__Bacteria;p__Proteobacteria;c__Gammaproteobacteria;o__Pseudomonadales;f__Moraxellaceae;g__Acinetobacter;s__	0.999118		Proteobacteria	Gammaproteobacteria	Pseudomonadales	Moraxellaceae	Acinetobacter
e1930e27a1b12b2dcd3259439b4c9555	d__Bacteria;p__Proteobacteria;c__Gammaproteobacteria;o__Pseudomonadales;f__Moraxellaceae;g__Acinetobacter;s__	0.999994		Proteobacteria	Gammaproteobacteria	Pseudomonadales	Moraxellaceae	Acinetobacter
2a046b42bff69e7d3ee26e08693f5952	d__Bacteria;p__Acidobacteriota;c__Blastocatellia;o__11-24;f__11-24;g__11-24;s__	0.985691		Acidobacteriota	Blastocatellia	2024-11-01	2024-11-01	2024-11-01
7b759696beb315d743861213ac8a56a3	d__Bacteria;p__Firmicutes;c__Clostridia;o__Lachnospirales;f__Lachnospiraceae	0.999989		Firmicutes	Clostridia	Lachnospirales	Lachnospiraceae
53cff0e8dfc8d80c916151d7bc3ad7e3	d__Bacteria;p__Firmicutes;c__Clostridia;o__Lachnospirales;f__Lachnospiraceae;g__[Eubacterium]_hallii_group;s__	0.999647		Firmicutes	Clostridia	Lachnospirales	Lachnospiraceae	[Eubacterium]_hallii_group
73b9d0748a9e232f08e8be465f962208	d__Bacteria;p__Firmicutes;c__Bacilli;o__Lactobacillales;f__Lactobacillaceae;g__Lactobacillus;s__	0.999954		Firmicutes	Bacilli	Lactobacillales	Lactobacillaceae	Lactobacillus
280c6ef2c227c15fa407b027a033e7a0	d__Bacteria;p__Firmicutes;c__Clostridia;o__Oscillospirales;f__Ruminococcaceae;g__Incertae_Sedis;s__	0.703887		Firmicutes	Clostridia	Oscillospirales	Ruminococcaceae	Incertae_Sedis
59f5a7ee3066d148598b7a55d0e2571f	d__Bacteria;p__Bacteroidota;c__Bacteroidia;o__Bacteroidales;f__Prevotellaceae	0.798022		Bacteroidota	Bacteroidia	Bacteroidales	Prevotellaceae
c9f7e36081d520e2341a9cefa5b89adc	d__Bacteria;p__Actinobacteriota;c__Actinobacteria;o__Actinomycetales;f__Actinomycetaceae;g__Actinomycetaceae;s__	0.922048		Actinobacteriota	Actinobacteria	Actinomycetales	Actinomycetaceae	Actinomycetaceae
ff6453fb1062b0e915147b7a2a03418b	d__Bacteria;p__Firmicutes;c__Bacilli;o__Erysipelotrichales;f__Erysipelotrichaceae;g__Dielma;s__	0.986961		Firmicutes	Bacilli	Erysipelotrichales	Erysipelotrichaceae	Dielma
d1b32aa4c1c089e96fcbfd4afa67059e	d__Bacteria;p__Firmicutes;c__Clostridia;o__Lachnospirales;f__Lachnospiraceae	0.999992		Firmicutes	Clostridia	Lachnospirales	Lachnospiraceae
a5d354a082068be34f417df25abc4602	d__Bacteria;p__Proteobacteria;c__Gammaproteobacteria;o__Pseudomonadales;f__Pseudomonadaceae;g__Pseudomonas;s__	0.94245		Proteobacteria	Gammaproteobacteria	Pseudomonadales	Pseudomonadaceae	Pseudomonas
fa93620b86707301288dccb1c7763312	d__Bacteria;p__Bacteroidota;c__Bacteroidia;o__Sphingobacteriales;f__Sphingobacteriaceae;g__Sphingobacterium;s__	0.987565		Bacteroidota	Bacteroidia	Sphingobacteriales	Sphingobacteriaceae	Sphingobacterium
cbd207787c3ebeff97a16f80760d422b	d__Bacteria;p__Firmicutes;c__Bacilli;o__Erysipelotrichales;f__Erysipelatoclostridiaceae;g__UCG-004;s__	0.99941		Firmicutes	Bacilli	Erysipelotrichales	Erysipelatoclostridiaceae	UCG-004
0ff7c18c3a5806c0439ff4507f7a3326	d__Bacteria;p__Proteobacteria;c__Gammaproteobacteria;o__Pseudomonadales;f__Pseudomonadaceae;g__Pseudomonas;s__	0.937698		Proteobacteria	Gammaproteobacteria	Pseudomonadales	Pseudomonadaceae	Pseudomonas
7ecade337fbe2b96cd11e5c2cf8bc792	d__Bacteria;p__Proteobacteria;c__Alphaproteobacteria;o__Rhizobiales;f__Devosiaceae;g__Devosia;s__	0.949845		Proteobacteria	Alphaproteobacteria	Rhizobiales	Devosiaceae	Devosia
30bafdebd852e97fd685c9cceb9fd910	d__Bacteria;p__Firmicutes;c__Clostridia;o__Clostridiales;f__Clostridiaceae;g__Clostridium_sensu_stricto_12;s__	0.998959		Firmicutes	Clostridia	Clostridiales	Clostridiaceae	Clostridium_sensu_stricto_12
f50df21a910e62053ef805f59f48dc83	d__Bacteria;p__Bacteroidota;c__Bacteroidia;o__Bacteroidales;f__Prevotellaceae	0.980303		Bacteroidota	Bacteroidia	Bacteroidales	Prevotellaceae
02bcaf6c9714b191c7ee3e549e1d2e26	d__Bacteria;p__Firmicutes;c__Clostridia;o__Clostridiales;f__Caloramatoraceae;g__Fonticella;s__	0.97954		Firmicutes	Clostridia	Clostridiales	Caloramatoraceae	Fonticella
7941fc9c49fb77685a296c7514e41324	d__Bacteria;p__Bacteroidota;c__Bacteroidia;o__Bacteroidales;f__Bacteroidaceae;g__Bacteroides;s__	0.99257		Bacteroidota	Bacteroidia	Bacteroidales	Bacteroidaceae	Bacteroides
6b85f78fb71d494c0d0b1d76605c00fb	d__Bacteria;p__Firmicutes;c__Clostridia;o__Lachnospirales;f__Lachnospiraceae	0.999993		Firmicutes	Clostridia	Lachnospirales	Lachnospiraceae
9fdfa85021a4bce46454116c5792b21f	d__Bacteria;p__Proteobacteria;c__Gammaproteobacteria;o__Burkholderiales;f__Burkholderiaceae;g__Burkholderia-Caballeronia-Paraburkholderia;s__	0.958591		Proteobacteria	Gammaproteobacteria	Burkholderiales	Burkholderiaceae	Burkholderia-Caballeronia-Paraburkholderia
6191b916567ca99d69e18e932591b0a3	d__Bacteria;p__Firmicutes;c__Clostridia;o__Oscillospirales;f__Ruminococcaceae;g__Caproiciproducens;s__	0.875179		Firmicutes	Clostridia	Oscillospirales	Ruminococcaceae	Caproiciproducens
cef8e79496fb983732275942c5538236	d__Bacteria;p__Proteobacteria;c__Alphaproteobacteria;o__Rhizobiales;f__Xanthobacteraceae	0.999957		Proteobacteria	Alphaproteobacteria	Rhizobiales	Xanthobacteraceae
012b8d95d7fa3a7895c424569b0e021c	d__Bacteria;p__Firmicutes;c__Clostridia;o__Oscillospirales;f__Ethanoligenenaceae;g__Incertae_Sedis;s__	0.998135		Firmicutes	Clostridia	Oscillospirales	Ethanoligenenaceae	Incertae_Sedis
94f41425b7a3f444fe378b38a613474d	d__Bacteria;p__Firmicutes;c__Clostridia;o__Christensenellales;f__Christensenellaceae;g__Christensenellaceae_R-7_group;s__	0.962815		Firmicutes	Clostridia	Christensenellales	Christensenellaceae	Christensenellaceae_R-7_group
9355d776feda3a47f3418fd5cb9c0b51	d__Bacteria;p__Firmicutes;c__Clostridia;o__Oscillospirales;f__Oscillospiraceae	0.945909		Firmicutes	Clostridia	Oscillospirales	Oscillospiraceae
ebf23317870d3adbfb04747df63b866e	d__Bacteria;p__Proteobacteria;c__Gammaproteobacteria;o__Enterobacterales;f__Vibrionaceae;g__Vibrio;s__	0.720316		Proteobacteria	Gammaproteobacteria	Enterobacterales	Vibrionaceae	Vibrio
8ac7111234a6deb199bdbcf150b0ec0d	d__Bacteria;p__Firmicutes;c__Clostridia;o__Clostridia_vadinBB60_group;f__Clostridia_vadinBB60_group;g__Clostridia_vadinBB60_group;s__	0.972326		Firmicutes	Clostridia	Clostridia_vadinBB60_group	Clostridia_vadinBB60_group	Clostridia_vadinBB60_group
34f7189587118521fa04f376c378946a	d__Bacteria;p__Proteobacteria;c__Gammaproteobacteria;o__Enterobacterales;f__Alteromonadaceae;g__Rheinheimera;s__	0.999908		Proteobacteria	Gammaproteobacteria	Enterobacterales	Alteromonadaceae	Rheinheimera
964941209ef32b8fd68d5682c3dfa897	d__Bacteria;p__Firmicutes;c__Clostridia;o__Lachnospirales;f__Lachnospiraceae;g__Blautia;s__	0.891551		Firmicutes	Clostridia	Lachnospirales	Lachnospiraceae	Blautia
aebb1a3c14700452fc3b4c3090511122	d__Bacteria;p__Proteobacteria;c__Gammaproteobacteria;o__Pseudomonadales;f__Moraxellaceae;g__Acinetobacter;s__	0.999993		Proteobacteria	Gammaproteobacteria	Pseudomonadales	Moraxellaceae	Acinetobacter
dfcdd056941d58585a5a1063e39255cc	d__Bacteria;p__Proteobacteria;c__Alphaproteobacteria;o__Rhizobiales;f__Rhizobiaceae;g__Ochrobactrum;s__	0.972454		Proteobacteria	Alphaproteobacteria	Rhizobiales	Rhizobiaceae	Ochrobactrum
7d1115bdc49668873e0d3d8586428e5c	d__Bacteria;p__Campylobacterota;c__Campylobacteria;o__Campylobacterales;f__Helicobacteraceae;g__Helicobacter;s__	0.997682		Campylobacterota	Campylobacteria	Campylobacterales	Helicobacteraceae	Helicobacter
284ac9d557183abed6e2af075b9ad680	d__Bacteria;p__Firmicutes;c__Bacilli;o__Lactobacillales;f__Lactobacillaceae;g__Lacticaseibacillus;s__	0.957613		Firmicutes	Bacilli	Lactobacillales	Lactobacillaceae	Lacticaseibacillus
5758d016b8f8ddacef42f2f1640d747f	d__Bacteria;p__Firmicutes;c__Clostridia;o__Lachnospirales;f__Lachnospiraceae;g__Blautia;s__	0.915705		Firmicutes	Clostridia	Lachnospirales	Lachnospiraceae	Blautia
671d8292877d7b3ea49fc2ba2ddb780c	d__Bacteria;p__Firmicutes;c__Clostridia;o__Lachnospirales;f__Lachnospiraceae	0.999993		Firmicutes	Clostridia	Lachnospirales	Lachnospiraceae
83481ab6f9f0fdde8c941847449f145e	d__Bacteria;p__Proteobacteria;c__Gammaproteobacteria;o__Xanthomonadales;f__Xanthomonadaceae;g__Pseudoxanthomonas;s__	0.97654		Proteobacteria	Gammaproteobacteria	Xanthomonadales	Xanthomonadaceae	Pseudoxanthomonas
4229cc7be559912b897d45a562bab0f7	d__Bacteria;p__Proteobacteria;c__Alphaproteobacteria;o__Rhizobiales;f__Rhizobiaceae;g__Ochrobactrum;s__	0.996743		Proteobacteria	Alphaproteobacteria	Rhizobiales	Rhizobiaceae	Ochrobactrum
1cfcc35589a823532362a62904b47aa7	d__Bacteria;p__Gemmatimonadota;c__Gemmatimonadetes;o__Gemmatimonadales;f__Gemmatimonadaceae;g__Gemmatimonas;s__	0.979731		Gemmatimonadota	Gemmatimonadetes	Gemmatimonadales	Gemmatimonadaceae	Gemmatimonas
ce4da5a3ef28b1b1c3632936e8952682	d__Bacteria;p__Proteobacteria;c__Gammaproteobacteria;o__Burkholderiales;f__Oxalobacteraceae	0.97291		Proteobacteria	Gammaproteobacteria	Burkholderiales	Oxalobacteraceae
407992d72f2f80a8cfbab6aead205767	d__Bacteria;p__Actinobacteriota;c__Coriobacteriia;o__Coriobacteriales;f__Eggerthellaceae	0.865714		Actinobacteriota	Coriobacteriia	Coriobacteriales	Eggerthellaceae
14498d8983784155077984e62ee4c497	d__Bacteria;p__Proteobacteria;c__Alphaproteobacteria;o__Acetobacterales;f__Acetobacteraceae;g__Acetobacter;s__	0.998925		Proteobacteria	Alphaproteobacteria	Acetobacterales	Acetobacteraceae	Acetobacter
188ffd10422aa448ada547a3a2766d68	d__Bacteria;p__Firmicutes;c__Bacilli;o__Lactobacillales;f__Enterococcaceae	0.737333		Firmicutes	Bacilli	Lactobacillales	Enterococcaceae
32349110f5541608d33153a801122063	d__Bacteria;p__Firmicutes;c__Clostridia;o__Lachnospirales;f__Lachnospiraceae	0.999677		Firmicutes	Clostridia	Lachnospirales	Lachnospiraceae
c3b1d79aac3101295340c081472b5316	d__Bacteria;p__Firmicutes;c__Bacilli;o__Lactobacillales;f__Lactobacillaceae;g__Ligilactobacillus;s__	0.999353		Firmicutes	Bacilli	Lactobacillales	Lactobacillaceae	Ligilactobacillus
7a03d2a99977e780222e3fe54febb44f	d__Bacteria;p__Firmicutes;c__Clostridia;o__Oscillospirales;f__Oscillospiraceae	0.948698		Firmicutes	Clostridia	Oscillospirales	Oscillospiraceae
f1e674715bec5733dda199c2031a272d	d__Bacteria;p__Firmicutes;c__Clostridia;o__Oscillospirales;f__Oscillospiraceae;g__NK4A214_group;s__	0.917976		Firmicutes	Clostridia	Oscillospirales	Oscillospiraceae	NK4A214_group
bd001eee6bfe706629df23bce457fa15	d__Bacteria;p__Bacteroidota;c__Bacteroidia;o__Sphingobacteriales;f__Sphingobacteriaceae;g__Sphingobacterium;s__	0.97757		Bacteroidota	Bacteroidia	Sphingobacteriales	Sphingobacteriaceae	Sphingobacterium
7880b4244a96d81702e63e45ee7a14f7	d__Bacteria;p__Firmicutes;c__Clostridia;o__Oscillospirales;f__Ruminococcaceae;g__Caproiciproducens;s__	0.757656		Firmicutes	Clostridia	Oscillospirales	Ruminococcaceae	Caproiciproducens
365e1eb2e74789a046c660dfaa27ba8a	d__Bacteria;p__Proteobacteria;c__Gammaproteobacteria;o__Enterobacterales;f__Enterobacteriaceae;g__Escherichia-Shigella;s__	0.935904		Proteobacteria	Gammaproteobacteria	Enterobacterales	Enterobacteriaceae	Escherichia-Shigella
51fb7566c70b8cb86815c55ec3371e9e	d__Bacteria;p__Proteobacteria;c__Alphaproteobacteria;o__Rhizobiales;f__Devosiaceae;g__Pelagibacterium;s__	0.937333		Proteobacteria	Alphaproteobacteria	Rhizobiales	Devosiaceae	Pelagibacterium
db2eed766eb6873f31bd2676996d7039	d__Bacteria;p__Firmicutes;c__Clostridia;o__Oscillospirales;f__Ruminococcaceae;g__Faecalibacterium;s__	0.973957		Firmicutes	Clostridia	Oscillospirales	Ruminococcaceae	Faecalibacterium
8c3e7dcb926658a80733d914ed6686d4	d__Bacteria;p__Firmicutes;c__Clostridia;o__Clostridia_UCG-014;f__Clostridia_UCG-014;g__Clostridia_UCG-014;s__	0.999778		Firmicutes	Clostridia	Clostridia_UCG-014	Clostridia_UCG-014	Clostridia_UCG-014
da3e71195d5c34034acb12a1ac7f5c44	d__Bacteria;p__Firmicutes;c__Clostridia;o__Oscillospirales;f__Oscillospiraceae;g__UCG-005;s__	0.993272		Firmicutes	Clostridia	Oscillospirales	Oscillospiraceae	UCG-005
1b74eefecbcbf5b5316aa12e925a8884	d__Bacteria;p__Proteobacteria;c__Gammaproteobacteria;o__Enterobacterales;f__Vibrionaceae;g__Vibrio;s__	0.74023		Proteobacteria	Gammaproteobacteria	Enterobacterales	Vibrionaceae	Vibrio
ab3d58e769f19c78794a326bbf65e063	d__Bacteria;p__Proteobacteria;c__Gammaproteobacteria;o__Xanthomonadales;f__Xanthomonadaceae;g__uncultured;s__	0.767652		Proteobacteria	Gammaproteobacteria	Xanthomonadales	Xanthomonadaceae	uncultured
c5d19aa60aa5b6445254c7b051593ecc	d__Bacteria;p__Firmicutes;c__Bacilli;o__Lactobacillales;f__Streptococcaceae;g__Streptococcus;s__	0.999892		Firmicutes	Bacilli	Lactobacillales	Streptococcaceae	Streptococcus
d9c66ce2ae0853a9b72b056d8ff37d8e	d__Bacteria;p__Firmicutes;c__Clostridia;o__Oscillospirales;f__Ethanoligenenaceae;g__Incertae_Sedis;s__	0.980126		Firmicutes	Clostridia	Oscillospirales	Ethanoligenenaceae	Incertae_Sedis
38e44f099a478f641f014af110737b76	d__Bacteria;p__Firmicutes;c__Clostridia;o__Oscillospirales;f__Oscillospiraceae	0.877463		Firmicutes	Clostridia	Oscillospirales	Oscillospiraceae
78114acb2d355fff093d4b0fa8a4b451	d__Bacteria;p__Actinobacteriota;c__Coriobacteriia;o__Coriobacteriales;f__Eggerthellaceae	1		Actinobacteriota	Coriobacteriia	Coriobacteriales	Eggerthellaceae
9c23fcf5d1ef806a993548ce3ee68173	d__Bacteria;p__Proteobacteria;c__Alphaproteobacteria;o__Sphingomonadales;f__Sphingomonadaceae;g__Sphingomonas;s__	0.96965		Proteobacteria	Alphaproteobacteria	Sphingomonadales	Sphingomonadaceae	Sphingomonas
d03ab9183873df2b3be99ceb4a1bf24d	d__Bacteria;p__Firmicutes;c__Bacilli;o__Erysipelotrichales;f__Erysipelotrichaceae;g__Solobacterium;s__	0.998425		Firmicutes	Bacilli	Erysipelotrichales	Erysipelotrichaceae	Solobacterium
2264270912c4ea1d168dbcca8577d50b	d__Bacteria;p__Proteobacteria;c__Alphaproteobacteria;o__Rhizobiales;f__Devosiaceae	0.993106		Proteobacteria	Alphaproteobacteria	Rhizobiales	Devosiaceae
0fd5bded66b2a9f05446bdf59382cc96	d__Bacteria;p__Bacteroidota;c__Bacteroidia;o__Flavobacteriales;f__Flavobacteriaceae;g__Flavobacterium;s__	0.9965		Bacteroidota	Bacteroidia	Flavobacteriales	Flavobacteriaceae	Flavobacterium
455df2b6c7a0a4b346dd3ea5ef823af5	d__Bacteria;p__Proteobacteria;c__Gammaproteobacteria;o__Pseudomonadales;f__Halomonadaceae;g__Halomonas;s__	0.993447		Proteobacteria	Gammaproteobacteria	Pseudomonadales	Halomonadaceae	Halomonas
406b231d91138a71a6114e5ad6ef4822	d__Bacteria;p__Firmicutes;c__Bacilli;o__Staphylococcales;f__Staphylococcaceae;g__Staphylococcus;s__	0.97918		Firmicutes	Bacilli	Staphylococcales	Staphylococcaceae	Staphylococcus
662fedd4f2e42661e6cb257f5316c4f5	d__Bacteria;p__Proteobacteria;c__Gammaproteobacteria;o__Enterobacterales;f__Enterobacteriaceae	0.788997		Proteobacteria	Gammaproteobacteria	Enterobacterales	Enterobacteriaceae
11c7289eaccb40ff77c6dbd6005cd05f	d__Bacteria;p__Firmicutes;c__Clostridia;o__Clostridiales;f__Clostridiaceae	0.999		Firmicutes	Clostridia	Clostridiales	Clostridiaceae
cb4448ba7af5aee16c7f4996c6f97c50	d__Bacteria;p__Proteobacteria;c__Gammaproteobacteria;o__Pseudomonadales;f__Moraxellaceae;g__Moraxella;s__	0.785925		Proteobacteria	Gammaproteobacteria	Pseudomonadales	Moraxellaceae	Moraxella
66c4193dd2091501a5c0e4b32e4599a5	d__Bacteria;p__Actinobacteriota;c__Actinobacteria;o__Micrococcales;f__Intrasporangiaceae	0.898594		Actinobacteriota	Actinobacteria	Micrococcales	Intrasporangiaceae
69e11a3fac0463fe6da020989d2955fc	d__Bacteria;p__Firmicutes;c__Clostridia;o__Lachnospirales;f__Lachnospiraceae;g__Agathobacter;s__	0.973121		Firmicutes	Clostridia	Lachnospirales	Lachnospiraceae	Agathobacter
302c500823e829d852557caeea573e45	d__Bacteria;p__Firmicutes;c__Clostridia;o__Lachnospirales;f__Lachnospiraceae	0.99999		Firmicutes	Clostridia	Lachnospirales	Lachnospiraceae
aa925290e74c0e13cd9212b63c2ea1f2	d__Bacteria;p__Proteobacteria;c__Gammaproteobacteria;o__Burkholderiales;f__Comamonadaceae;g__Hydrogenophaga;s__	0.727489		Proteobacteria	Gammaproteobacteria	Burkholderiales	Comamonadaceae	Hydrogenophaga
38348d58479a0b6c53ec1ca398307264	d__Bacteria;p__Proteobacteria;c__Alphaproteobacteria;o__Rhizobiales;f__Beijerinckiaceae;g__Chelatococcus;s__	0.964207		Proteobacteria	Alphaproteobacteria	Rhizobiales	Beijerinckiaceae	Chelatococcus
3000f0d2d4b972bd6f223c31f30a9b1b	d__Bacteria;p__Bacteroidota;c__Bacteroidia;o__Bacteroidales;f__Prevotellaceae	0.999677		Bacteroidota	Bacteroidia	Bacteroidales	Prevotellaceae
ef85ff023aaf8020212ad25694ca4477	d__Bacteria	0.999997
09bdad3a7c421c67a69161ef2e0ed4d7	d__Bacteria;p__Proteobacteria;c__Gammaproteobacteria;o__Enterobacterales;f__Vibrionaceae;g__Vibrio;s__	0.840062		Proteobacteria	Gammaproteobacteria	Enterobacterales	Vibrionaceae	Vibrio
7fbc4eb95945e8755f775d6137bc0c3f	d__Bacteria;p__Proteobacteria;c__Gammaproteobacteria;o__Pseudomonadales;f__Moraxellaceae;g__Acinetobacter;s__	0.99999		Proteobacteria	Gammaproteobacteria	Pseudomonadales	Moraxellaceae	Acinetobacter
3033d689700df777787bfe69468c6bd4	d__Bacteria;p__Proteobacteria;c__Alphaproteobacteria;o__Rhizobiales;f__Rhizobiaceae;g__Nitratireductor;s__	0.835459		Proteobacteria	Alphaproteobacteria	Rhizobiales	Rhizobiaceae	Nitratireductor
1446d039cd49af769384156469c10757	d__Bacteria;p__Bacteroidota;c__Bacteroidia;o__Bacteroidales;f__Marinifilaceae;g__Odoribacter;s__	0.988091		Bacteroidota	Bacteroidia	Bacteroidales	Marinifilaceae	Odoribacter
8060996db2bda37fc5817f889f5e430e	d__Bacteria;p__Firmicutes;c__Bacilli;o__Lactobacillales;f__Lactobacillaceae	0.999979		Firmicutes	Bacilli	Lactobacillales	Lactobacillaceae
d07f1baaa10443eb49b472c757177e63	d__Bacteria;p__Proteobacteria;c__Gammaproteobacteria;o__Pseudomonadales;f__Moraxellaceae;g__Acinetobacter;s__	0.999992		Proteobacteria	Gammaproteobacteria	Pseudomonadales	Moraxellaceae	Acinetobacter
54cdca54c0ef86a5c8ac61b82b5dfa5e	d__Bacteria;p__Proteobacteria;c__Gammaproteobacteria;o__Burkholderiales;f__Oxalobacteraceae;g__Massilia;s__	0.94847		Proteobacteria	Gammaproteobacteria	Burkholderiales	Oxalobacteraceae	Massilia
3a819a619542c0a5a55c3c3a7287873f	d__Bacteria;p__Proteobacteria;c__Alphaproteobacteria;o__Caulobacterales;f__Caulobacteraceae;g__Brevundimonas;s__	0.999024		Proteobacteria	Alphaproteobacteria	Caulobacterales	Caulobacteraceae	Brevundimonas
b276143a59297e5488f3d3fe38a86f33	d__Bacteria;p__Proteobacteria;c__Alphaproteobacteria;o__Parvibaculales;f__Parvibaculaceae;g__Rhodoligotrophos;s__	0.999994		Proteobacteria	Alphaproteobacteria	Parvibaculales	Parvibaculaceae	Rhodoligotrophos
134747aaf605d3bab3769b4b3884591f	d__Bacteria;p__Firmicutes;c__Bacilli;o__Staphylococcales;f__Staphylococcaceae;g__Staphylococcus;s__	0.991559		Firmicutes	Bacilli	Staphylococcales	Staphylococcaceae	Staphylococcus
692c9457b109fb99b30b8861b6fd9bef	d__Bacteria;p__Proteobacteria;c__Alphaproteobacteria;o__Rhodobacterales;f__Rhodobacteraceae	0.999997		Proteobacteria	Alphaproteobacteria	Rhodobacterales	Rhodobacteraceae
d07c18a92cd3cf22fd8db1ca96be5695	d__Bacteria;p__Actinobacteriota;c__Actinobacteria;o__Corynebacteriales;f__Nocardiaceae;g__Gordonia;s__	0.986335		Actinobacteriota	Actinobacteria	Corynebacteriales	Nocardiaceae	Gordonia
2058233a8465f0324e6e1820f417b887	d__Bacteria;p__Firmicutes;c__Negativicutes;o__Acidaminococcales;f__Acidaminococcaceae;g__uncultured;s__	0.990284		Firmicutes	Negativicutes	Acidaminococcales	Acidaminococcaceae	uncultured
537c3358658f7d5d6fce4ec107949228	d__Bacteria;p__Proteobacteria;c__Gammaproteobacteria;o__Pseudomonadales;f__Pseudomonadaceae;g__Pseudomonas;s__	0.993297		Proteobacteria	Gammaproteobacteria	Pseudomonadales	Pseudomonadaceae	Pseudomonas
bde205f473af70faa7c6b47b8e78f12f	d__Bacteria;p__Firmicutes;c__Bacilli;o__Erysipelotrichales;f__Erysipelotrichaceae;g__Solobacterium;s__	0.999232		Firmicutes	Bacilli	Erysipelotrichales	Erysipelotrichaceae	Solobacterium
12e8fb0223abbc1e6b995208f7d4d283	d__Bacteria;p__Spirochaetota;c__Spirochaetia;o__Spirochaetales;f__Spirochaetaceae;g__Treponema;s__	0.99359		Spirochaetota	Spirochaetia	Spirochaetales	Spirochaetaceae	Treponema
5abee14aca17ac9a9f970d6698792787	d__Bacteria;p__Proteobacteria;c__Alphaproteobacteria;o__Rhodobacterales;f__Rhodobacteraceae	0.999954		Proteobacteria	Alphaproteobacteria	Rhodobacterales	Rhodobacteraceae
bf50105f53ecb76291e636fe160da724	d__Bacteria;p__Firmicutes;c__Clostridia;o__Peptostreptococcales-Tissierellales;f__Peptostreptococcaceae;g__Terrisporobacter;s__	0.987669		Firmicutes	Clostridia	Peptostreptococcales-Tissierellales	Peptostreptococcaceae	Terrisporobacter
db002fb9a3eb1e34ae5c36971d0ce2bd	d__Bacteria;p__Actinobacteriota;c__Actinobacteria;o__Propionibacteriales;f__Propionibacteriaceae;g__Cutibacterium;s__	0.970064		Actinobacteriota	Actinobacteria	Propionibacteriales	Propionibacteriaceae	Cutibacterium
280f3cbc2cd5683ff0b200c045fee0d7	d__Bacteria;p__Bacteroidota;c__Bacteroidia;o__Bacteroidales;f__Bacteroidaceae;g__Bacteroides;s__	0.999709		Bacteroidota	Bacteroidia	Bacteroidales	Bacteroidaceae	Bacteroides
f6cdddc43543183e38f2e6e6fb4628f8	d__Bacteria;p__Firmicutes;c__Clostridia;o__Clostridiales;f__Clostridiaceae;g__Clostridium_sensu_stricto_1;s__	0.900874		Firmicutes	Clostridia	Clostridiales	Clostridiaceae	Clostridium_sensu_stricto_1
f8ff9fb9f7a2515360e90ac163f23a5a	d__Bacteria;p__Firmicutes;c__Clostridia;o__Clostridiales;f__Oxobacteraceae;g__Oxobacter;s__	0.994322		Firmicutes	Clostridia	Clostridiales	Oxobacteraceae	Oxobacter
d466c2bf6bdd33847969faea884ed1e1	d__Bacteria;p__Firmicutes;c__Bacilli;o__Bacillales;f__Bacillaceae;g__Geobacillus;s__	0.997844		Firmicutes	Bacilli	Bacillales	Bacillaceae	Geobacillus
305c737b522a9efc6b7738ccbe0449f3	d__Bacteria;p__Firmicutes;c__Bacilli;o__Erysipelotrichales;f__Erysipelatoclostridiaceae;g__Asteroleplasma;s__	0.892013		Firmicutes	Bacilli	Erysipelotrichales	Erysipelatoclostridiaceae	Asteroleplasma
0f0d537366534d6f587d5760b5ccb449	d__Bacteria;p__Actinobacteriota;c__Actinobacteria;o__Propionibacteriales;f__Propionibacteriaceae;g__Cutibacterium;s__	0.998643		Actinobacteriota	Actinobacteria	Propionibacteriales	Propionibacteriaceae	Cutibacterium
9c7b3287b2b982e3b7c7186792803245	d__Bacteria;p__Firmicutes;c__Bacilli;o__Lactobacillales;f__Lactobacillaceae;g__Lentilactobacillus;s__	0.868535		Firmicutes	Bacilli	Lactobacillales	Lactobacillaceae	Lentilactobacillus
87faa436079451a00262e227c115165f	d__Bacteria;p__Verrucomicrobiota;c__Chlamydiae;o__Chlamydiales	0.930929		Verrucomicrobiota	Chlamydiae	Chlamydiales
773a59ec7d78b801d51d1bf82dd4f316	d__Bacteria;p__Proteobacteria;c__Alphaproteobacteria;o__Caulobacterales;f__Caulobacteraceae;g__uncultured;s__	0.864722		Proteobacteria	Alphaproteobacteria	Caulobacterales	Caulobacteraceae	uncultured
5ca0970c3aec2322b7697b8375d2baac	d__Bacteria;p__Firmicutes;c__Bacilli;o__Erysipelotrichales;f__Erysipelatoclostridiaceae;g__Asteroleplasma;s__	0.862042		Firmicutes	Bacilli	Erysipelotrichales	Erysipelatoclostridiaceae	Asteroleplasma
c14c255ca77844585327e090cf5e1697	d__Bacteria;p__Firmicutes;c__Bacilli;o__Bacillales;f__Planococcaceae	0.88195		Firmicutes	Bacilli	Bacillales	Planococcaceae
fa07bddf51218b62cd8856bd2def1bcc	d__Bacteria;p__Verrucomicrobiota;c__Verrucomicrobiae;o__Verrucomicrobiales;f__Verrucomicrobiaceae;g__Brevifollis;s__	0.98443		Verrucomicrobiota	Verrucomicrobiae	Verrucomicrobiales	Verrucomicrobiaceae	Brevifollis
ae2ec4dde87ecbfb608172b73e53ccb7	d__Bacteria;p__Bacteroidota;c__Bacteroidia;o__Bacteroidales;f__Prevotellaceae	0.99962		Bacteroidota	Bacteroidia	Bacteroidales	Prevotellaceae
227b03567cd43d7555dda20cde309e80	d__Bacteria;p__Proteobacteria;c__Gammaproteobacteria;o__Enterobacterales;f__Enterobacteriaceae	0.959947		Proteobacteria	Gammaproteobacteria	Enterobacterales	Enterobacteriaceae
ae404fd2b4ffd597cd98d61af407a5df	d__Bacteria;p__Firmicutes;c__Bacilli;o__Staphylococcales;f__Gemellaceae;g__Gemella;s__	0.99999		Firmicutes	Bacilli	Staphylococcales	Gemellaceae	Gemella
6a10135aea916cbd25b0bd4fedcedbd0	d__Bacteria;p__Actinobacteriota;c__Actinobacteria;o__Corynebacteriales;f__Dietziaceae;g__Dietzia;s__	0.997833		Actinobacteriota	Actinobacteria	Corynebacteriales	Dietziaceae	Dietzia
be3322f2ef5d05e890b5c643d43798b4	d__Bacteria;p__Proteobacteria;c__Gammaproteobacteria;o__Burkholderiales;f__Sutterellaceae;g__Sutterella;s__	0.999995		Proteobacteria	Gammaproteobacteria	Burkholderiales	Sutterellaceae	Sutterella
1e1a24a722578d9bc33e9bbe3e03beea	d__Bacteria;p__Campylobacterota;c__Campylobacteria;o__Campylobacterales;f__Arcobacteraceae;g__uncultured;s__	0.975393		Campylobacterota	Campylobacteria	Campylobacterales	Arcobacteraceae	uncultured
7f2af09af413606738ac3685a2c9446f	d__Bacteria;p__Firmicutes;c__Bacilli;o__Lactobacillales;f__Lactobacillaceae;g__Lactobacillus;s__	0.997327		Firmicutes	Bacilli	Lactobacillales	Lactobacillaceae	Lactobacillus
4d600b776f880b2592de0e20f8a5b84e	d__Bacteria;p__Bacteroidota;c__Bacteroidia;o__Sphingobacteriales;f__Sphingobacteriaceae;g__Sphingobacterium;s__	0.973634		Bacteroidota	Bacteroidia	Sphingobacteriales	Sphingobacteriaceae	Sphingobacterium
cddf5d2db3c1afe57f74660102d40b2f	d__Bacteria;p__Bacteroidota;c__Bacteroidia;o__Bacteroidales;f__Tannerellaceae	0.917691		Bacteroidota	Bacteroidia	Bacteroidales	Tannerellaceae
ac12c8ebc54ab1137c2bc40eccb87608	d__Bacteria;p__Actinobacteriota;c__Actinobacteria;o__Corynebacteriales;f__Corynebacteriaceae;g__Corynebacterium;s__	0.942786		Actinobacteriota	Actinobacteria	Corynebacteriales	Corynebacteriaceae	Corynebacterium
2e22a4e89e8105af09100a28809aa2d2	d__Bacteria;p__Actinobacteriota;c__Coriobacteriia;o__Coriobacteriales;f__Coriobacteriaceae;g__Collinsella;s__	0.998124		Actinobacteriota	Coriobacteriia	Coriobacteriales	Coriobacteriaceae	Collinsella
51f7bc2cbb1c1ae38008626df1a62d42	d__Bacteria;p__Proteobacteria;c__Gammaproteobacteria;o__Burkholderiales;f__SC-I-84;g__SC-I-84;s__	0.99973		Proteobacteria	Gammaproteobacteria	Burkholderiales	SC-I-84	SC-I-84
a55a1efcd734d4c17edd8f1bdaa4dc38	d__Bacteria;p__Firmicutes;c__Bacilli;o__Lactobacillales;f__Streptococcaceae;g__Streptococcus;s__	0.999934		Firmicutes	Bacilli	Lactobacillales	Streptococcaceae	Streptococcus
9e1016a3262e91b9ecbf39f5071e2ba9	d__Bacteria;p__Bacteroidota;c__Bacteroidia;o__Bacteroidales	0.846235		Bacteroidota	Bacteroidia	Bacteroidales
c53820349f49a80ce43da0e781b25a75	d__Bacteria;p__Firmicutes	0.879276		Firmicutes
466a75de8df7c4adfd2d2f0640c70580	d__Bacteria;p__Firmicutes;c__Clostridia;o__Peptostreptococcales-Tissierellales;f__Peptostreptococcaceae;g__Peptostreptococcus;s__	0.999981		Firmicutes	Clostridia	Peptostreptococcales-Tissierellales	Peptostreptococcaceae	Peptostreptococcus
582a4de7f5226215b562d96ceff75fdd	d__Bacteria;p__Actinobacteriota;c__Acidimicrobiia	0.963852		Actinobacteriota	Acidimicrobiia
da5e5b89af241186161401170b28d5ed	d__Bacteria;p__Firmicutes;c__Clostridia;o__Oscillospirales;f__Oscillospiraceae;g__UCG-005;s__	0.887092		Firmicutes	Clostridia	Oscillospirales	Oscillospiraceae	UCG-005
3daad330699c57c24209c22c0cbef674	d__Bacteria;p__Firmicutes;c__Bacilli;o__Lactobacillales;f__Lactobacillaceae	0.999987		Firmicutes	Bacilli	Lactobacillales	Lactobacillaceae
cdc210bb63635c7c80c0ec3573b812bd	d__Bacteria;p__Proteobacteria;c__Gammaproteobacteria;o__Enterobacterales;f__Alteromonadaceae;g__Alishewanella;s__	0.976883		Proteobacteria	Gammaproteobacteria	Enterobacterales	Alteromonadaceae	Alishewanella
b4e19a0c1d0124f8ada264f10fa0813e	d__Bacteria;p__Proteobacteria;c__Gammaproteobacteria;o__Enterobacterales;f__Enterobacteriaceae	0.759633		Proteobacteria	Gammaproteobacteria	Enterobacterales	Enterobacteriaceae
6bd87a91abe7642a6b34c1a61f69f7c1	d__Bacteria;p__Firmicutes;c__Bacilli;o__Staphylococcales;f__Staphylococcaceae;g__Staphylococcus;s__	0.951272		Firmicutes	Bacilli	Staphylococcales	Staphylococcaceae	Staphylococcus
d6b7f727a5d09d0f3088d5e60e005494	d__Bacteria;p__WPS-2;c__WPS-2;o__WPS-2;f__WPS-2;g__WPS-2;s__	0.999126		WPS-2	WPS-2	WPS-2	WPS-2	WPS-2
6e1b0b690ec835f471f9bc6dd3f39ae9	d__Bacteria;p__Proteobacteria;c__Gammaproteobacteria;o__Pseudomonadales;f__Moraxellaceae;g__Acinetobacter;s__	0.999992		Proteobacteria	Gammaproteobacteria	Pseudomonadales	Moraxellaceae	Acinetobacter
06394a3c4bcf9f630bd9a61d1ace63be	d__Bacteria;p__Acidobacteriota;c__Acidobacteriae;o__Acidobacteriales	0.999778		Acidobacteriota	Acidobacteriae	Acidobacteriales
ce86c9f7f600b48699e4717cf9986612	d__Bacteria;p__Proteobacteria;c__Gammaproteobacteria;o__Pseudomonadales;f__Moraxellaceae;g__Acinetobacter;s__	0.99755		Proteobacteria	Gammaproteobacteria	Pseudomonadales	Moraxellaceae	Acinetobacter
f92e79a05f9e330fb5de9b53f6f1ed48	d__Bacteria;p__Campylobacterota;c__Campylobacteria;o__Campylobacterales;f__Arcobacteraceae;g__uncultured;s__	0.970746		Campylobacterota	Campylobacteria	Campylobacterales	Arcobacteraceae	uncultured
5c62bd856efdb0146995c23b8f419c0a	d__Bacteria;p__Actinobacteriota;c__Actinobacteria;o__Bifidobacteriales;f__Bifidobacteriaceae;g__Bifidobacterium;s__	0.93989		Actinobacteriota	Actinobacteria	Bifidobacteriales	Bifidobacteriaceae	Bifidobacterium
beb2cb8da9943ec0019762173dcc1dcf	d__Bacteria;p__Actinobacteriota;c__Actinobacteria;o__Corynebacteriales;f__Corynebacteriaceae;g__Lawsonella;s__	0.990621		Actinobacteriota	Actinobacteria	Corynebacteriales	Corynebacteriaceae	Lawsonella
26cd006ed2e5e7abc18bad513dfce3e8	d__Bacteria	0.788668
3f2e830ed84a3d84208f3f9c6e259aaf	Unassigned	0.399197
21e0d40cccecde9ca4c0486e539ff969	d__Bacteria;p__Firmicutes;c__Clostridia;o__Oscillospirales;f__Oscillospiraceae	0.738686		Firmicutes	Clostridia	Oscillospirales	Oscillospiraceae
490ea18c95a66dc75b3130b5e011671d	d__Bacteria;p__Proteobacteria;c__Alphaproteobacteria;o__uncultured;f__uncultured;g__uncultured;s__	0.952813		Proteobacteria	Alphaproteobacteria	uncultured	uncultured	uncultured
9ae139c266c7337d11d8d4fbd0a7800f	d__Bacteria;p__Actinobacteriota;c__Actinobacteria;o__Propionibacteriales;f__Nocardioidaceae;g__Nocardioides;s__	0.778787		Actinobacteriota	Actinobacteria	Propionibacteriales	Nocardioidaceae	Nocardioides
920e0dfb7b765292920f075d12631eeb	d__Bacteria;p__Actinobacteriota;c__Actinobacteria;o__Corynebacteriales;f__Corynebacteriaceae;g__Corynebacterium;s__	0.994689		Actinobacteriota	Actinobacteria	Corynebacteriales	Corynebacteriaceae	Corynebacterium
c1a151e22d8583fcf9898c93e09422d9	d__Bacteria;p__Proteobacteria;c__Alphaproteobacteria;o__Rhizobiales;f__Xanthobacteraceae;g__Bradyrhizobium;s__	0.881196		Proteobacteria	Alphaproteobacteria	Rhizobiales	Xanthobacteraceae	Bradyrhizobium
6a562fe9ba474523111f0a30b16b6b8d	d__Bacteria;p__Proteobacteria;c__Alphaproteobacteria;o__Rickettsiales;f__Mitochondria;g__Mitochondria;s__	0.825937		Proteobacteria	Alphaproteobacteria	Rickettsiales	Mitochondria	Mitochondria
f2ec3fae21037a5b1bf303be4e42b761	d__Bacteria;p__Armatimonadota;c__uncultured;o__uncultured;f__uncultured;g__uncultured;s__	0.853653		Armatimonadota	uncultured	uncultured	uncultured	uncultured
5b1fd8da0241624812994891b9db72db	d__Bacteria;p__Bacteroidota;c__Bacteroidia;o__Bacteroidales;f__Rikenellaceae;g__Rikenellaceae_RC9_gut_group;s__	0.994986		Bacteroidota	Bacteroidia	Bacteroidales	Rikenellaceae	Rikenellaceae_RC9_gut_group
4a4519be33dc1a2502c5b28cc47690c7	d__Bacteria;p__Acidobacteriota;c__Acidobacteriae;o__Acidobacteriales;f__Acidobacteriaceae_(Subgroup_1);g__Terracidiphilus;s__	0.76817		Acidobacteriota	Acidobacteriae	Acidobacteriales	Acidobacteriaceae_(Subgroup_1)	Terracidiphilus
a7ad83f56f2813ecb1c429eb6a031bc0	d__Bacteria;p__Proteobacteria;c__Alphaproteobacteria;o__Rhizobiales;f__Devosiaceae	0.93924		Proteobacteria	Alphaproteobacteria	Rhizobiales	Devosiaceae
d12e2c79df9574f8984321c48df8deb3	d__Bacteria;p__Actinobacteriota;c__Actinobacteria;o__Corynebacteriales;f__Corynebacteriaceae;g__Corynebacterium;s__	0.923847		Actinobacteriota	Actinobacteria	Corynebacteriales	Corynebacteriaceae	Corynebacterium
c2141bcf2d0f7337a443ad70030095b5	d__Bacteria;p__Bacteroidota;c__Bacteroidia;o__Bacteroidales	0.752399		Bacteroidota	Bacteroidia	Bacteroidales
868d8e8c4a54936c74c0d38f54bb7f4c	d__Bacteria;p__Proteobacteria;c__Gammaproteobacteria;o__Gammaproteobacteria_Incertae_Sedis;f__Unknown_Family;g__Acidibacter;s__	0.994768		Proteobacteria	Gammaproteobacteria	Gammaproteobacteria_Incertae_Sedis	Unknown_Family	Acidibacter
8a0d9a00a7c3d85e4d71c4f1c39c9d3a	d__Bacteria;p__Bacteroidota;c__Bacteroidia;o__Bacteroidales;f__Prevotellaceae	0.98981		Bacteroidota	Bacteroidia	Bacteroidales	Prevotellaceae
29e901d47d7aa9338e44c442534671fe	d__Bacteria;p__Acidobacteriota;c__Holophagae;o__Subgroup_7;f__Subgroup_7;g__Subgroup_7;s__	0.999978		Acidobacteriota	Holophagae	Subgroup_7	Subgroup_7	Subgroup_7
70386309ed1afaeffc7c74dd23062570	d__Bacteria;p__Actinobacteriota;c__Actinobacteria;o__Propionibacteriales	0.791718		Actinobacteriota	Actinobacteria	Propionibacteriales
eff7b03799fe1fd9908214a91f809417	d__Bacteria;p__Firmicutes;c__Bacilli;o__Staphylococcales;f__Staphylococcaceae;g__Staphylococcus;s__	0.79231		Firmicutes	Bacilli	Staphylococcales	Staphylococcaceae	Staphylococcus
dc067662c61dac445bfb23a454388e80	d__Bacteria;p__Proteobacteria;c__Gammaproteobacteria;o__Enterobacterales;f__Vibrionaceae	0.74383		Proteobacteria	Gammaproteobacteria	Enterobacterales	Vibrionaceae
77574c35e05017feff49c49240e9e38e	d__Bacteria;p__Bacteroidota;c__Bacteroidia;o__Bacteroidales;f__Prevotellaceae	0.995212		Bacteroidota	Bacteroidia	Bacteroidales	Prevotellaceae
888bd885245cad9c7065e1886aa45d93	d__Bacteria;p__Firmicutes;c__Bacilli;o__Staphylococcales;f__Staphylococcaceae;g__Staphylococcus;s__	0.988803		Firmicutes	Bacilli	Staphylococcales	Staphylococcaceae	Staphylococcus
4f2077ab8ac2ea9638ab4de5e02cb7fc	d__Bacteria;p__Firmicutes;c__Bacilli;o__Staphylococcales;f__Staphylococcaceae;g__Staphylococcus;s__	0.963679		Firmicutes	Bacilli	Staphylococcales	Staphylococcaceae	Staphylococcus
85800cbad9f41d8b92a56b94000cf155	d__Bacteria;p__Bacteroidota;c__Bacteroidia;o__Sphingobacteriales;f__Sphingobacteriaceae;g__Sphingobacterium;s__	0.993228		Bacteroidota	Bacteroidia	Sphingobacteriales	Sphingobacteriaceae	Sphingobacterium
553ca0aa4007ff32f296d2a2970038b5	d__Bacteria;p__Actinobacteriota;c__Actinobacteria;o__Bifidobacteriales;f__Bifidobacteriaceae	0.749568		Actinobacteriota	Actinobacteria	Bifidobacteriales	Bifidobacteriaceae
99c5c4e454e04684a8e9c157f467c622	d__Bacteria;p__Actinobacteriota;c__Thermoleophilia;o__Gaiellales;f__uncultured;g__uncultured;s__	0.983645		Actinobacteriota	Thermoleophilia	Gaiellales	uncultured	uncultured
999313f37f4dd4b0d7898667f71b5d1a	d__Bacteria;p__Proteobacteria;c__Alphaproteobacteria;o__Rhizobiales	0.957276		Proteobacteria	Alphaproteobacteria	Rhizobiales
ff70fc83cc2e5e9905d8c13950e3a1b8	d__Bacteria;p__Bacteroidota;c__Bacteroidia;o__Chitinophagales;f__Chitinophagaceae;g__Niastella;s__	0.87796		Bacteroidota	Bacteroidia	Chitinophagales	Chitinophagaceae	Niastella
524c4a4fdb700d74ea1d50bf36c6198b	d__Bacteria;p__Proteobacteria;c__Gammaproteobacteria;o__Burkholderiales	0.999989		Proteobacteria	Gammaproteobacteria	Burkholderiales
b3a189ac4062b5ab1b1fc624d40e5357	d__Bacteria;p__Actinobacteriota;c__Actinobacteria;o__Bifidobacteriales;f__Bifidobacteriaceae	0.837655		Actinobacteriota	Actinobacteria	Bifidobacteriales	Bifidobacteriaceae
1ca8ba08bf3a71e12a49c5fc0054c39f	d__Bacteria;p__Firmicutes;c__Bacilli;o__Staphylococcales;f__Staphylococcaceae;g__Staphylococcus;s__	0.971168		Firmicutes	Bacilli	Staphylococcales	Staphylococcaceae	Staphylococcus
67d87e3fe1067a70b0a929a941eb37f0	d__Bacteria;p__Actinobacteriota;c__Actinobacteria;o__Propionibacteriales;f__Propionibacteriaceae;g__Cutibacterium;s__	0.998435		Actinobacteriota	Actinobacteria	Propionibacteriales	Propionibacteriaceae	Cutibacterium
2bff9e81b1fa25cf02b01ef0cf1fdc63	d__Bacteria;p__Firmicutes;c__Bacilli;o__Staphylococcales;f__Staphylococcaceae;g__Staphylococcus;s__	0.983656		Firmicutes	Bacilli	Staphylococcales	Staphylococcaceae	Staphylococcus
