# Supplementary material for: Microbial Profiling and Biosafety Assessment of a Sargassum-Based Liquid Biofertilizer Using 16S rRNA Metagenomics
Source: Int J Microbiol. 2026 Apr 24;2026:3219583. doi: 10.1155/ijm/3219583 (PMC13107165; doi:10.1155/ijm/3219583)
Supplement: Supplementary file 1 — Supporting Information Additional supporting information can be found online in the Supporting Information section. [file IJM-2026-3219583-s001.zip › Table_S4_abundance_by_phylum.xlsx]

## Sheet: Table_S4_abundance_by_phylum
	Acidobacteriota	Actinobacteriota	Armatimonadota	Bacteroidota	Campylobacterota	Chloroflexi	Cyanobacteria	Dependentiae	Desulfobacterota	Firmicutes	Fusobacteriota	Gemmatimonadota	Hydrogenedentes	Planctomycetota	Proteobacteria	Spirochaetota	Unassigned	Verrucomicrobiota	WPS-2
SBLB_rep1	0	0.00967352	0	0.016662	0	0.00121539	0.00259201	0	0.00241218	0.0641491	0.00450191	0.000248039	0	0.000725514	0.828097	0	0	0.00288345	0
SBLB_rep2	0	0.000410643	1.68757e-05	0.00402768	0	0.000140631	0.00237385	0	0	0.863059	0	0	0	0	0.120178	0	0.000348765	0	0
SBLB_rep3	0.000227425	0.00521969	0	0.00909701	0	0	0.00193034	0	0	0.885256	0	0.000288442	0	0.000171956	0.0945368	0	9.42983e-05	0.000260707	0
BANELINO_rep1	1.09463e-05	0.000722456	0	0.000262711	0	0	0.000213453	0	0	0.934415	0	0	0	0	0.0616989	0	0	0	1.64195e-05
BANELINO_rep2	2.73614e-05	0.00235856	0	0.0108187	7.11397e-05	0.000169641	0	0.000218891	0.00012039	0.938218	0	0	0.000207947	0	0.045119	0.00012039	0	0	0
BANELINO_rep3	0.000206752	0.000701869	0	0.00803613	4.35268e-05	9.79352e-05	0	0	0	0.973285	0	7.0731e-05	0	0	0.0147392	3.80859e-05	8.16127e-05	3.26451e-05	0
