# Supplementary material for: Microbial Profiling and Biosafety Assessment of a Sargassum-Based Liquid Biofertilizer Using 16S rRNA Metagenomics
Source: Int J Microbiol. 2026 Apr 24;2026:3219583. doi: 10.1155/ijm/3219583 (PMC13107165; doi:10.1155/ijm/3219583)
Supplement: Supplementary file 1 — Supporting Information Additional supporting information can be found online in the Supporting Information section. [file IJM-2026-3219583-s001.zip › Table_S5_abundance_by_class.xlsx]

## Sheet: Table_S5_abundance_by_class
	Acidobacteriae	Actinobacteria	Alphaproteobacteria	Babeliae	Bacilli	Bacteroidia	Blastocatellia	Campylobacteria	Chlamydiae	Chloroflexia	Clostridia	Coriobacteriia	Cyanobacteriia	Desulfobulbia	Desulfovibrionia	Fusobacteriia	Gammaproteobacteria	Gemmatimonadetes	Holophagae	Hydrogenedentia	KD4-96	Ktedonobacteria	Negativicutes	Phycisphaerae	Rubrobacteria	Spirochaetia	Thermoleophilia	Unassigned	Vampirivibrionia	Verrucomicrobiae	Vicinamibacteria	WPS-2	uncultured	vadinHA49
SBLB_rep1	0	0.00432828	0.0331318	0	0.0265402	0.016662	0	0	0	0	0.0352215	0	0	0	0.00241218	0.00450191	0.794965	0.000248039	0	0	0	0.00121539	0.00238737	0.000725514	0.000607695	0	0.00473754	0	0.00259201	0.00288345	0	0	0	0
SBLB_rep2	0	0	0.00246386	0	0.828171	0.00402768	0	0	0	0	0.0330427	0.000410643	0.00237385	0	0	0	0.117714	0	0	0	0.000140631	0	0.00184508	0	0	0	0	0.000348765	0	0	0	0	1.68757e-05	0
SBLB_rep3	0	0.00478148	0.023863	0	0.878805	0.00909701	0.000227425	0	0	0	0.00570227	0.00043821	0.00193034	0	0	0	0.0706738	0.000288442	0	0	0	0	0.000748839	0	0	0	0	9.42983e-05	0	0.000260707	0	0	0	0.000171956
BANELINO_rep1	1.09463e-05	0	0.000525423	0	0.930387	0.000262711	0	0	0	0	0.00402824	0.000481638	0.000213453	0	0	0	0.0611734	0	0	0	0	0	0	0	0	0	0.000240819	0	0	0	0	1.64195e-05	0	0
BANELINO_rep2	1.64169e-05	0.00221628	0.00650108	0.000218891	0.932182	0.0108187	0	7.11397e-05	0	0	0.00570212	0.000142279	0	0.00012039	0	0	0.0386179	0	1.09446e-05	0.000207947	0	0.000169641	0.00031192	0	0	0.00012039	0	2.18891e-05	0	0	0	0	0	0
BANELINO_rep3	0	0.00013058	0.00451046	0	0.970211	0.00803613	8.70535e-05	4.35268e-05	3.26451e-05	9.79352e-05	0.00303599	0.000473353	0	0	0	0	0.0102288	7.0731e-05	0	0	0	0	3.80859e-05	0	0	3.80859e-05	9.79352e-05	8.16127e-05	0	0	0.000119699	0	0	0
