# Supplementary material for: Microbial Profiling and Biosafety Assessment of a Sargassum-Based Liquid Biofertilizer Using 16S rRNA Metagenomics
Source: Int J Microbiol. 2026 Apr 24;2026:3219583. doi: 10.1155/ijm/3219583 (PMC13107165; doi:10.1155/ijm/3219583)
Supplement: Supplementary file 1 — Supporting Information Additional supporting information can be found online in the Supporting Information section. [file IJM-2026-3219583-s001.zip › Table_S6_abundance_by_order.xlsx]

## Sheet: Table_S6_abundance_by_order
	2024-11-01	Acetobacterales	Acholeplasmatales	Acidaminococcales	Acidobacteriales	Actinomycetales	Babeliales	Bacillales	Bacteroidales	Bifidobacteriales	Blastocatellales	Burkholderiales	C0119	Campylobacterales	Caulobacterales	Chitinophagales	Chlamydiales	Chloroplast	Christensenellales	Clostridia_UCG-014	Clostridia_vadinBB60_group	Clostridiales	Coriobacteriales	Corynebacteriales	Desulfobulbales	Desulfovibrionales	EC3	Enterobacterales	Erysipelotrichales	Flavobacteriales	Fusobacteriales	Gaiellales	Gammaproteobacteria_Incertae_Sedis	Gemmatimonadales	Hydrogenedentiales	KD4-96	Ktedonobacterales	Lachnospirales	Lactobacillales	Micrococcales	Monoglobales	Obscuribacterales	Oscillospirales	Paenibacillales	Parvibaculales	Pedosphaerales	Peptococcales	Peptostreptococcales-Tissierellales	Propionibacteriales
SBLB_rep1	0	0	0	0.00238737	0	0	0	0	0.0147831	0	0	0.750758	0.00121539	0	0.00878058	1.24019e-05	0	0	0	0	0	0	0	0.00432828	0	0.00241218	0	0	0.00755899	0.00186649	0.00450191	0.00111618	0.00440889	0.000248039	0	0	0	0.0180882	0.0104982	0	0	0.00259201	0.00726134	0.00281524	0	0	0	0.00987195	0
SBLB_rep2	0	0	0	0	0	0	0	0	0.00339765	0	0	0.110941	0	0	0	0	0	0.00237385	0.000585026	0	0	0.0236373	0.000410643	0	0	0	0	0.0023626	0.00226135	0.000630028	0	0	0	0	0	0.000140631	0	0.00537774	0.00217134	0	0	0	0.00271699	0	0	0	0	0.00034314	0
SBLB_rep3	0	0.00404373	0.000399381	0.000432663	0	0	0	0.00705018	0.00870872	0	0.000227425	0.0489297	0	0	0.000748839	0	0	0.00193034	9.98452e-05	0.000177503	0.000338364	0.00135346	0.00043821	0.00478148	0	0	0.000227425	0.00149213	0.00743292	0	0	0	0.000271801	0.000288442	0	0	0	0.00100955	0.0202464	0	0	0	0.00153651	0	0	0.000227425	0.000221878	0.000965171	0
BANELINO_rep1	0	0	0	0	1.09463e-05	0	0	0	0.000262711	0	0	0.0565705	0	0	0	0	0	0.000213453	0	0	0	0	0.000481638	0	0	0	0	0	0.00198675	0	0	0	0.000268185	0	0	0	0	0.00214	0.00551694	0	0	0	0.00113842	0	0	0	0	0.000749822	0
BANELINO_rep2	0	0	0	0.00031192	1.64169e-05	7.6612e-05	0.000218891	0.00178944	0.010277	0.000153224	0	0.0355534	0	7.11397e-05	0.000164169	0	0	0	7.6612e-05	0	0.000875566	0.00102879	0.000142279	0.000415894	0.00012039	0	0	0.000651202	0.0150707	0.000246253	0	0	1.09446e-05	0	0.000207947	0	0.000169641	0.000935761	0.0010069	0.000481561	0.000224364	0	0.00225458	0	0.000224364	0	0	0.000306448	0.00108898
BANELINO_rep3	8.70535e-05	7.0731e-05	0	3.80859e-05	0	0	0	0.00204032	0.00768247	0	0	0.0086183	0	4.35268e-05	7.61718e-05	0	3.26451e-05	0	0	5.98493e-05	0.000408063	0.000163225	0.000473353	0.00013058	0	0	0	0.000636579	0.00875432	0.000168666	0	0	0.000103376	7.0731e-05	0	0	0	0.00057673	0.000233956	0	0	0	0.00170843	0	4.35268e-05	0	0	0.000119699	0
[truncated: 22 more columns]
