# Supplementary material for: Microbial Profiling and Biosafety Assessment of a Sargassum-Based Liquid Biofertilizer Using 16S rRNA Metagenomics
Source: Int J Microbiol. 2026 Apr 24;2026:3219583. doi: 10.1155/ijm/3219583 (PMC13107165; doi:10.1155/ijm/3219583)
Supplement: Supplementary file 1 — Supporting Information Additional supporting information can be found online in the Supporting Information section. [file IJM-2026-3219583-s001.zip › Table_S7_abundance_by_family.xlsx]

## Sheet: Table_S7_abundance_by_family
	2024-11-01	67-14	A0839	Acetobacteraceae	Acholeplasmataceae	Acidaminococcaceae	Acidobacteriaceae_(Subgroup_1)	Actinomycetaceae	Aeromonadaceae	Akkermansiaceae	Alcaligenaceae	Alteromonadaceae	Anaerovoracaceae	Arcobacteraceae	Atopobiaceae	Bacillaceae	Bacteroidaceae	Barnesiellaceae	Beijerinckiaceae	Bifidobacteriaceae	Blastocatellaceae	Burkholderiaceae	Butyricicoccaceae	C0119	Caloramatoraceae	Caulobacteraceae	Chitinophagaceae	Chloroplast	Christensenellaceae	Clostridia_UCG-014	Clostridia_vadinBB60_group	Clostridiaceae	Comamonadaceae	Coriobacteriaceae	Coriobacteriales_Incertae_Sedis	Corynebacteriaceae	Desulfocapsaceae	Desulfovibrionaceae	Devosiaceae	Dietziaceae	Dysgonomonadaceae	EC3	Eggerthellaceae	Enterobacteriaceae	Enterococcaceae	Erwiniaceae	Erysipelatoclostridiaceae	Erysipelotrichaceae	Ethanoligenenaceae
SBLB_rep1	0	0.00362137	0	0	0	0.00238737	0	0	0	0.00288345	0	0	0	0	0	0	0.00810467	0.00153784	0.00819769	0	0	0	0	0.00121539	0	0.00878058	1.24019e-05	0	0	0	0	0	0.748098	0	0	0	0	0.00241218	0	0.00432828	0	0	0	0	0	0	0	0.00755899	0
SBLB_rep2	0	0	0	0	0	0	0	0	0	0	0	0.000630028	0	0	0	0	0.00164257	0	0.00138381	0	0	0.000360016	0.000315014	0	0	0	0	0.00237385	0.000585026	0	0	0.0236373	0.110024	0.000410643	0	0	0	0	0	0	0	0	0	0.000315014	0.000275637	0.000399392	0.000990043	0.00127131	0
SBLB_rep3	0	0	0.000427116	0.00404373	0.000399381	0.000432663	0	0	0	0	0	0	0	0	0	0	0.000332817	0	0.00118705	0	0.000227425	0	0	0	0.000482585	0.000748839	0	0.00193034	9.98452e-05	0.000177503	0.000338364	0.000471491	0.0483806	0	0.000305083	0	0	0	0	0	0	0.000227425	0.000133127	0.00117041	0	0	0.00715558	0.000277348	0
BANELINO_rep1	0	0	0	0	0	0	1.09463e-05	0	0	0	0	0	0.000164195	0	0	0	0	0	0	0	0	0	0.000257238	0	0	0	0	0.000213453	0	0	0	0	0.0558754	0.000481638	0	0	0	0	1.09463e-05	0	0	0	0	0	6.56779e-05	0	0	0.00198675	0
BANELINO_rep2	0	0	0	0	0	0.00031192	0	7.6612e-05	0	0	0.000273614	9.85011e-05	0.000147752	0	8.75566e-05	0	0.000941233	0	0.00069498	0.000153224	0	0.000377588	0.000114918	0	0	0.000164169	0	0	7.6612e-05	0	0.000875566	0.000788009	0.0349022	0	0	0.000377588	0.00012039	0	0	0	0	0	5.47229e-05	0.000317393	0.000153224	0	0.014808	0.00026267	0.000169641
BANELINO_rep3	8.70535e-05	0	0	7.0731e-05	0	3.80859e-05	0	0	9.79352e-05	0	0	0.000103376	0	4.35268e-05	0	3.26451e-05	0.000848772	0	0.000930384	0	0	8.16127e-05	0.000103376	0	0	7.61718e-05	0	0	0	5.98493e-05	0.000408063	0.00013058	0.00840066	0.000212193	0.00019043	0	0	0	0.000201311	2.72042e-05	0.000168666	0	7.0731e-05	0.000119699	0	0	0.00854757	0.000206752	0.000282924
[truncated: 72 more columns]
