# Supplementary material for: Microbial Profiling and Biosafety Assessment of a Sargassum-Based Liquid Biofertilizer Using 16S rRNA Metagenomics
Source: Int J Microbiol. 2026 Apr 24;2026:3219583. doi: 10.1155/ijm/3219583 (PMC13107165; doi:10.1155/ijm/3219583)
Supplement: Supplementary file 1 — Supporting Information Additional supporting information can be found online in the Supporting Information section. [file IJM-2026-3219583-s001.zip › Table_S8_abundance_by_genus.xlsx]

## Sheet: Table_S8_abundance_by_genus
	2024-11-01	67-14	A0839	Acetobacter	Acholeplasma	Acidibacter	Acinetobacter	Actinomycetaceae	Aeromonas	Agathobacter	Akkermansia	Alcaligenes	Alishewanella	Alistipes	Alloprevotella	Amorphus	Anaerostipes	Asteroleplasma	Bacteroides	Bifidobacterium	Bilophila	Blastocatella	Blautia	Bordetella	Bosea	Bradyrhizobium	Brevifollis	Brevundimonas	Burkholderia-Caballeronia-Paraburkholderia	Butyricicoccus	C0119	CHKCI001	Candidatus_Obscuribacter	Caproiciproducens	Catenibacterium	Chelatococcus	Chloroplast	Christensenellaceae_R-7_group	Chryseobacterium	Cloacibacterium	Clostridia_UCG-014	Clostridia_vadinBB60_group	Clostridium_sensu_stricto_1	Clostridium_sensu_stricto_11	Clostridium_sensu_stricto_12	Collinsella	Corynebacterium	Cutibacterium	DEV008
SBLB_rep1	0	0.00362137	0	0	0	0.00440889	0.00228816	0	0	0	0.00288345	0	0	0	0	0	0.00100456	0	0.00810467	0	0.00241218	0	0	0	0.00585992	0	0	0	0	0	0.00121539	0	0.00259201	0	0	0	0	0	0.00186649	0	0	0	0	0	0	0	0	0	0
SBLB_rep2	0	0	0	0	0	0	0.000860663	0	0	0	0	0	0	0	0	0	0	0	0.00164257	0	0	0	0.000843787	0	0	1.68757e-05	0	0	0	0	0	0.000354391	0	0.000354391	0	0	0.00237385	0.000585026	0	0.000630028	0	0	0	0	0.0236373	0	0	0	0
SBLB_rep3	0	0	0.000427116	0.00404373	0.000399381	0.000271801	0.00038274	0	0	5.54696e-05	0	0	0	0	0	0	0	0.00460952	0.000332817	0	0	0.000227425	0.000299536	0	0.000771027	0	3.32817e-05	0.000748839	0	0	0	0	0	0.000554696	0.000360552	0	0.00193034	9.98452e-05	0	0	0.000177503	0.000338364	3.88287e-05	0	0.000432663	0	0	0	0.000227425
BANELINO_rep1	0	0	0	0	0	0.000268185	0	0	0	0.00039954	0	0	0	0	0	0	0	0	0	0	0	0	0	0	0	0	0	0	0	0	0	0	0	0	0	0	0.000213453	0	0	0	0	0	0	0	0	0.000481638	0	0	0
BANELINO_rep2	0	0	0	0	0	1.09446e-05	0.000525339	7.6612e-05	0	0	0	0.000103973	0	0.000235308	0.000109446	0	0	0.0109172	0.000941233	0.000153224	0	0	0	0.000169641	0.00069498	0	0	0	0.000186058	0.000114918	0	0	0	0.000689508	0	0	0	7.6612e-05	0	0.000109446	0	0.000875566	0	9.30289e-05	0.00069498	0	0.000235308	0.000897455	0
BANELINO_rep3	8.70535e-05	0	0	7.0731e-05	0	0.000103376	0.000223075	0	9.79352e-05	0	0	0	2.17634e-05	0	0	0.000168666	0	0.00689899	0.000848772	0	0	0	7.0731e-05	0	0.000881417	0	0	4.35268e-05	8.16127e-05	0.000103376	0	0	0	0.000293806	0	4.89676e-05	0	0	0	0.000114258	5.98493e-05	0.000408063	0	0	8.16127e-05	0	0	0	0
[truncated: 129 more columns]
