# Supplementary material for: Microbial Profiling and Biosafety Assessment of a Sargassum-Based Liquid Biofertilizer Using 16S rRNA Metagenomics
Source: Int J Microbiol. 2026 Apr 24;2026:3219583. doi: 10.1155/ijm/3219583 (PMC13107165; doi:10.1155/ijm/3219583)
Supplement: Supplementary file 1 — Supporting Information Additional supporting information can be found online in the Supporting Information section. [file IJM-2026-3219583-s001.zip › Table_S9_alpha_diversity_per_sample.xlsx]

## Sheet: Table_S9_alpha_diversity_per_sa
SampleID	Shannon	Observed_ASVs	Condition	Replicate
SBLB_rep1	2.70425	162	SBLB-INTEC	1
SBLB_rep2	1.51376	125	SBLB-INTEC	2
SBLB_rep3	1.51259	160	SBLB-INTEC	3
BANELINO_rep1	1.0827	74	LB-BANELINO	1
BANELINO_rep2	1.23626	170	LB-BANELINO	2
BANELINO_rep3	1.02615	201	LB-BANELINO	3
